# Supplementary material for: An Integrative Omics Strategy to Assess the Germ Cell Secretome and to Decipher Sertoli-Germ Cell Crosstalk in the Mammalian Testis
Source: PLoS One. 2014 Aug 11;9(8):e104418. doi: 10.1371/journal.pone.0104418 (PMC4128672; doi:10.1371/journal.pone.0104418)
Supplement: Table S1 — Lists the core reference proteome of the mammalian testicular fluid (TF). (XLSX) [file pone.0104418.s001.xlsx]

## Sheet: STEP10_CrossData_10090
Suppl. data 1: The core reference proteome of the mammalian testicular fluid (TF). Proteins identified (column A) from the ram (B) and rat (C) TF were converted into their corresponding mouse gene (D, E, F). Seminiferous cell type origin obtained from mouse and rat GeneChip data (G-I). SC and GC correspond to a preferential expression in Sertoli cells or germ cells, respectively (H-J). The Secret…
			Corresponding mouse genes				Preferentially Expressed in
UniProt Ids	Ram TF	Rat TF	Entrez gene Ids	Symbol	Description	Affymetrix GeneChip ProbesetIDs (Mouse and Rat)	All	Mouse	Rat	SPD Rank
Q3SZB4	yes	-	11364	Acadm	Medium-chain specific acyl-CoA dehydrogenase, mitochondrial	-	-	-	-	-
P12822;Q8CFN1	yes	yes	11421	Ace	Angiotensin I converting enzyme (Peptidyl-dipeptidase A) 1 Angiotensin I converting enzyme (Peptidyl-dipeptidase A) 1, isoform CRA_c Angiotensin converting enzyme Putative uncharacterized protein	-	-	-	-	2
P23795	yes	-	11423	Ache	Acetylcholinesterase	-	-	-	-	1
Q63270	-	yes	11428	Aco1	Aconitase 1 Putative uncharacterized protein	1423644_at;1456728_x_at	SC	SC	-	-
P79343	yes	-	11434	Acr	Acr protein	1449895_at;1387853_at	GC	GC	GC	1
Q32KR2	yes	-	11451	Acrv1	Acrosomal vesicle protein 1	1418878_at;1370094_at	GC	GC	GC	1
P60709;P60711	-	yes	11461	Actb	Actin, beta Actin, beta, cytoplasmic	-	-	-	-	-
Q32KZ2;Q9Y615	yes	-	11470	Actl7a	Actin-like 7a	1419009_at	GC	GC	-	-
Q3TZE2	yes	-	11488	Adam11	A disintegrin and metallopeptidase domain 11, isoform CRA_a A disintegrin and metalloprotease domain 11 Adam11 protein	-	-	-	-	2
A5D7M5	yes	-	11497	Adam3	Adam3 protein	1448329_at	GC	GC	-	2
Q1RMN0;D3DP47	yes	-	11593	Aga	Aspartylglucosaminidase Aspartylglucosaminidase, isoform CRA_b	-	-	-	-	2
O00468;Q5XG79;P25304	yes	yes	11603	Agrn	Agrn protein	-	-	-	-	2
P50052	yes	-	11609	Agtr2	Angiotensin II receptor, type 2 Angiotensin II receptor, type 2, isoform CRA_a	1369711_at	GC	-	GC	-
P24090	-	yes	11625	Ahsg	Alpha-2-HS-glycoprotein, isoform CRA_a Putative uncharacterized protein	-	-	-	-	0
P00568	yes	-	11636	Ak1	Adenylate kinase isoenzyme 1 ATP-AMP transphosphorylase 1 Myokinase	-	-	-	-	-
O35774;Q9XS94	yes	-	11643	Akap4	A kinase (PRKA) anchor protein 4	1451662_x_at;1419019_a_at;1369392_at;1451661_at	GC	GC	GC	-
P02769;Q28522;P02770	yes	yes	11657	Alb	Albumin 1 Putative uncharacterized protein Serum albumin	1367555_at;1367556_s_at	GC	-	GC	0
P05065	-	yes	11674	Aldoa	Aldolase A splice variant 1 Aldolase A, fructose-bisphosphate MCG22383, isoform CRA_a	1453901_at	GC	GC	-	-
P07943	-	yes	11677	Akr1b3	MCG6067, isoform CRA_b Putative uncharacterized protein	-	-	-	-	-
P55249	yes	-	11685	Alox12e	Arachidonate lipoxygenase, epidermal	-	-	-	-	-
Q64240	-	yes	11699	Ambp	Protein AMBP Alpha-1-microglobulin Inter-alpha-trypsin inhibitor light chain Bikunin HI-30 Trypstatin	-	-	-	-	0
P03972	yes	-	11705	Amh	Anti-Mullerian hormone	1393888_at	SC	-	SC	0
P17690	yes	-	11818	Apoh	Putative uncharacterized protein	1416677_at	GC	GC	-	0
O77834;O35244	yes	yes	11758	Prdx6	Peroxiredoxin 6 Putative uncharacterized protein	-	-	-	-	-
Q6PK82	yes	-	11776	Ap3d1	AP-3 complex subunit delta-1 AP-3 complex subunit delta Adapter-related protein complex 3 subunit delta-1 Delta-adaptin	-	-	-	-	-
B2RUG9	yes	-	11789	Apc	Putative uncharacterized protein	1435543_at	SC	SC	-	-
Q63638	-	yes	11790	Speg	Striated muscle-specific serine/threonine-protein kinase Aortic preferentially expressed protein 1	1385815_at;1448664_a_at;1417305_at	GC;SC	SC	GC	-
P15497;P18648;B0KWR1	yes	-	11806	Apoa1	Putative uncharacterized protein	-	-	-	-	0
Q32PJ2	yes	-	11808	Apoa4	Apolipoprotein A-IV Putative uncharacterized protein	-	-	-	-	0
P27917	yes	-	11814	Apoc3	Apolipoprotein C-III Apolipoprotein C3	-	-	-	-	0
Q32KY0	yes	-	11815	Apod	Apolipoprotein D	1398258_at	SC	-	SC	0
P02650	-	yes	11816	Apoe	Apolipoprotein E, isoform CRA_h Putative uncharacterized protein	-	-	-	-	0
Q29RU4;P61134	yes	-	12274	C6	Complement component 6	1384580_at	GC	-	GC	0
P17697;Q9XSC5;Q29549;P25473;P05371	yes	yes	12759	Clu	Clusterin Sulfated glycoprotein-2 isoform 1	1388246_at	SC	-	SC	0
P36972	-	yes	11821	Aprt	Adenine phosphoribosyl transferase Adenine phosphoribosyl transferase, isoform CRA_b	-	-	-	-	-
Q3SZF2	yes	-	11843	Arf4	ADP-ribosylation factor 4	-	-	-	-	-
P62330	yes	-	11845	Arf6	Putative uncharacterized protein	1434312_at	SC	SC	-	-
A2I2N6	yes	-	11865	Arntl	Aryl hydrocarbon receptor nuclear translocator-like, isoform CRA_b	-	-	-	-	-
O88656	-	yes	11867	Arpc1b	Actin related protein 2/3 complex, subunit 1B Actin related protein 2/3 complex, subunit 1B, isoform CRA_a Actin related protein 2/3 complex, subunit 1B, isoform CRA_b	1386925_at	SC	-	SC	-
Q08DD1	yes	-	11883	Arsa	Arylsulfatase A Arylsulfatase A, isoform CRA_b Putative uncharacterized protein	-	-	-	-	1
P41361	yes	-	11905	Serpinc1	Antithrombin Serine (Or cysteine) peptidase inhibitor, clade C (Antithrombin), member 1	-	-	-	-	0
Q9Y4Z2	yes	-	11925	Neurog3	Neurog3 protein Neurogenin 3 Neurogenin 3, isoform CRA_a	-	-	-	-	-
P06685	-	yes	11928	Atp1a1	Sodium/potassium-transporting ATPase subunit alpha-1 Sodium pump subunit alpha-1	1367585_a_at	SC	-	SC	-
P00829	yes	-	11947	Atp5b	ATP synthase subunit beta, mitochondrial	-	-	-	-	-
P31404	yes	-	11964	Atp6v1a	V-type proton ATPase catalytic subunit A V-ATPase 69 kDa subunit Vacuolar proton pump subunit alpha	-	-	-	-	-
Q03344	-	yes	11983	Atpif1	ATPase inhibitory factor 1 ATPase inhibitory factor 1, isoform CRA_b Putative uncharacterized protein	-	-	-	-	-
P32749	yes	-	12038	Bche	Butyrylcholinesterase	-	-	-	-	1
Q58D55	yes	-	12091	Glb1	Putative uncharacterized protein	1435795_at	SC	SC	-	1
Q5I597	yes	-	12116	Bhmt	Betaine--homocysteine S-methyltransferase 1	1450624_at	GC	GC	-	-
O54952	yes	-	12189	Brca1	Breast cancer 1	-	-	-	-	-
P50448;Q6P734	yes	yes	12258	Serping1	Serine (Or cysteine) proteinase inhibitor, clade G, member 1	-	-	-	-	0
Q3SYW2	yes	-	12263	C2	C2 Complement component 2 (Within H-2S) Complement component 2 (Within H-2S), isoform CRA_a	-	-	-	-	0
Q2UVX4;Q9GKP1;P01024;P01026	yes	yes	12266	C3	Complement component 3	-	-	-	-	1
P08649	-	yes	12268	C4b	Putative uncharacterized protein	-	-	-	-	1
Q3MHN5;P04276	yes	yes	14473	Gc	Vitamin D-binding protein Gc-globulin Group-specific component	1368288_at	GC	-	GC	0
A0SEG9;Q62930	yes	yes	12279	C9	Complement component C9	1368741_at	GC	-	GC	0
Q07936	-	yes	12306	Anxa2	Annexin A2 Annexin A2, isoform CRA_a	-	-	-	-	-
P62286	yes	-	12316	Aspm	Abnormal spindle-like microcephaly associated splice variant 1	-	-	-	-	-
P52193	yes	-	12317	Calr	Putative uncharacterized protein	-	-	-	-	2
P13635	-	yes	12870	Cp	Putative uncharacterized protein	1417496_at;1448734_at;1448735_at;1455393_at;1417495_x_at;1368420_at;1368419_at	SC	SC	SC	0
Q6AYC4	-	yes	12332	Capg	Capping protein (Actin filament), gelsolin-like Capping protein (Actin filament), gelsolin-like, isoform CRA_a Putative uncharacterized protein	1450355_a_at;1388460_at	SC;GC	SC	GC	-
B0BNN3	-	yes	12346	Car1	Car1 protein Carbonic anhydrase 1 MCG20040 Putative uncharacterized protein	-	-	-	-	-
P27139	-	yes	12349	Ca2	Carbonic anhydrase 2 Carbonate dehydratase II Carbonic anhydrase II	-	-	-	-	-
P14141	-	yes	12350	Ca3	Carbonic anhydrase 3 Carbonate dehydratase III Carbonic anhydrase III	1386977_at	GC	-	GC	-
P47727	-	yes	12408	Cbr1	Carbonyl reductase 1 Carbonyl reductase 1, isoform CRA_a	-	-	-	-	-
B7ZAT2;Q5XIM9	yes	yes	12461	Cct2	Chaperonin subunit 2 (Beta), isoform CRA_a	-	-	-	-	-
Q3T0K2;A6NE14;Q6P502	yes	yes	12462	Cct3	Chaperonin containing Tcp1, subunit 3 (Gamma) Chaperonin subunit 3 (Gamma)	-	-	-	-	-
Q2T9X2;Q7TPB1	yes	yes	12464	Cct4	Chaperonin subunit 4 (Delta)	-	-	-	-	-
Q3MHL7	yes	-	12466	Cct6a	Chaperonin containing Tcp1, subunit 6a (Zeta) Chaperonin subunit 6a (Zeta)	-	-	-	-	-
Q3T084	yes	-	12467	Cct6b	Chaperonin containing Tcp1, subunit 6b (Zeta) Chaperonin subunit 6b (Zeta) Chaperonin subunit 6b (Zeta), isoform CRA_b	1419227_at	GC	GC	-	-
B7Z4T9;Q3UDB1;A8MWI8	yes	-	12468	Cct7	Putative uncharacterized protein	-	-	-	-	-
Q3ZCI9	yes	-	12469	Cct8	Putative uncharacterized protein	-	-	-	-	-
P17267	-	yes	14603	Gif	Gastric intrinsic factor Intrinsic factor	1387595_at	GC	-	GC	0
P42069	yes	-	12487	Cd28	Putative uncharacterized protein	-	-	-	-	2
Q2KJI4	yes	-	12497	Entpd6	Ectonucleoside triphosphate diphosphohydrolase 6 Ectonucleoside triphosphate diphosphohydrolase 6, isoform CRA_a	-	-	-	-	-
P51882	-	yes	12507	Cd5	Putative uncharacterized protein	-	-	-	-	2
P31996	yes	-	12514	Cd68	Macrosialin	1449164_at	SC	SC	-	2
B2RZ54	yes	-	12516	Cd7	CD7 antigen Putative uncharacterized protein	-	-	-	-	2
Q6W8W8	yes	-	12525	Cd8a	MCG127285, isoform CRA_a Putative uncharacterized protein	-	-	-	-	2
P48967	yes	-	12532	Cdc25c	Cell division cycle 25 homolog C (S. cerevisiae), isoform CRA_b Putative uncharacterized protein	-	-	-	-	-
Q28085	yes	-	12628	Cfh	Complement component factor h	-	-	-	-	0
P45592	-	yes	12631	Cfl1	Cofilin 1, non-muscle	-	-	-	-	-
Q148F1	yes	-	12632	Cfl2	Putative uncharacterized protein	1388928_at	SC	-	SC	-
P81282	yes	-	13003	Vcan	Putative uncharacterized protein	1421694_a_at;1427256_at	SC	SC	-	0
O88583	-	yes	12702	Socs3	Suppressor of cytokine signaling 3	1456212_x_at;1455899_x_at	SC	SC	-	-
P07335	-	yes	12709	Ckb	Creatine kinase B-type B-CK Creatine kinase B chain	-	-	-	-	-
A5D7S8;P23142;D3ZQ25;Q8NBH6	yes	-	14114	Fbln1	Putative uncharacterized protein	1372518_at	SC	-	SC	0
P22226	yes	-	12796	Camp	Cathelin-related antimicrobial peptide Cathelin-like protein	-	-	-	-	0
P28800	yes	-	18816	Serpinf2	Serine (Or cysteine) peptidase inhibitor, clade F, member 2, isoform CRA_c Serine (Or cysteine) proteinase inhibitor, clade F, member 2 Serine or cysteine peptidase inhibitor clade F member 2	1377033_at	GC	-	GC	0
Q3TNZ7;D3Z9F8	yes	-	12816	Col12a1	Putative uncharacterized protein	1434411_at	SC	SC	-	1
Q9N281	yes	-	12821	Col17a1	Collagen alpha-1(XVII) chain 180 kDa bullous pemphigoid antigen 2 Bullous pemphigoid antigen 2 120 kDa linear IgA disease antigen homolog	-	-	-	-	-
Q01955	yes	-	12828	Col4a3	Collagen alpha-3(IV) chain Tumstatin	1438779_at;1450224_at	SC	SC	-	1
P14406	yes	-	12866	Cox7a2	Cytochrome c oxidase subunit 7A2, mitochondrial Cytochrome c oxidase subunit VIIa-liver/heart	-	-	-	-	-
Q3TQD1;O43852	yes	-	12321	Calu	Calumenin, isoform CRA_b Cardiac calumenin isoform	1441477_at;1388217_a_at	SC	SC	SC	1
P0C279	-	yes	12877	Cpeb1	Cytoplasmic polyadenylation element-binding protein 1	1417960_at	SC	SC	-	-
B4E198	yes	-	12909	Crcp	DNA-directed RNA polymerase III subunit RPC9 Calcitonin gene-related peptide-receptor component protein	-	-	-	-	-
Q3UNH6	yes	-	12913	Creb3	cAMP responsive element binding protein 3	-	-	-	-	2
Q63767	-	yes	12927	Bcar1	Breast cancer anti-estrogen resistance 1	-	-	-	-	-
Q32Q86	-	yes	12952	Cry1	Cryptochrome-1	-	-	-	-	-
O97764;Q6AYT0	yes	yes	12972	Cryz	Crystallin, zeta	1380393_at	SC	-	SC	-
P05059;P04404;Q86T07	yes	-	12652	Chga	Chromogranin-A Pancreastatin Beta-granin WE-14	1387235_at	SC	-	SC	1
P55066	yes	-	13004	Ncan	Neurocan core protein Chondroitin sulfate proteoglycan 3	1434679_at	GC	GC	-	1
P01035	yes	-	13010	Cst3	Cystatin C Cystatin C, isoform CRA_a	-	-	-	-	1
Q29RH0	yes	-	13013	Cst9	Cystatin-9 Testatin	-	-	-	-	0
P25975;Q28944;P07154	yes	yes	13039	Ctsl	Cathepsin L	1370244_at;1457724_at	SC	SC	SC	1
Q3SZT9;P00015	yes	-	13067	Cyct	Cytochrome c, testis	1450752_at	GC	GC	-	-
P33272	-	yes	13090	Cyp2b19	Cytochrome P450 2B19 CYPIIB19	-	-	-	-	2
Q62165	yes	-	13138	Dag1	Dystroglycan 1 Putative uncharacterized protein	-	-	-	-	2
P07107	yes	-	13167	Dbi	Diazepam binding inhibitor MCG17804, isoform CRA_a	-	-	-	-	-
Q9MZG3;P56702	yes	yes	13168	Dbil5	Diazepam binding inhibitor-like 5	1421865_at	GC	GC	-	-
Q9JHL4	-	yes	13169	Dbnl	Drebrin-like protein Actin-binding protein 1 SH3 domain-containing protein 7	-	-	-	-	-
A5PKJ3;P28023	yes	yes	13191	Dctn1	Putative uncharacterized protein	-	-	-	-	-
A5PK65;P30046	yes	-	13202	Ddt	D-dopachrome tautomerase Putative uncharacterized protein	-	-	-	-	-
B0KWJ0	yes	-	13346	Des	Putative uncharacterized protein	-	-	-	-	-
Q8TDI8	yes	-	13409	Tmc1	Transmembrane channel-like protein 1 Beethoven protein Deafness protein Transmembrane cochlear-expressed protein 1	-	-	-	-	-
P21918	yes	-	13492	Drd5	Dopamine receptor 5	-	-	-	-	-
Q02413	yes	-	13510	Dsg1a	Desmoglein-1-alpha DG1 DGI Desmosomal glycoprotein I	1458000_at	GC	GC	-	1
P84060	-	yes	13528	Dtnb	Dtnb protein	-	-	-	-	-
A3RIE0	yes	-	13602	Sparcl1	Putative uncharacterized protein	-	-	-	-	0
P62630	-	yes	13627	Eef1a1	Eukaryotic translation elongation factor 1 alpha 1 MCG15232, isoform CRA_a	-	-	-	-	-
P05197	-	yes	13629	Eef2	Elongation factor 2	-	-	-	-	-
Q9XSJ4;P04764	yes	yes	13806	Eno1	Enolase 1, alpha non-neuron MCG115657 MCG17183 Predicted	1432828_at	GC	GC	-	-
P06911	yes	-	13863	Lcn5	Epididymal-specific lipocalin-5 Epididymal retinoic acid-binding protein Epididymal secretory protein 10 Epididymal-specific lipocalin-5, major form Epididymal-specific lipocalin-5, minor form	-	-	-	-	2
Q19AZ8	yes	-	14061	F2	Coagulation factor II	-	-	-	-	0
Q28107;Q7TPK2	yes	-	14067	F5	Coagulation factor V Activated protein C cofactor Coagulation factor V heavy chain Coagulation factor V light chain	-	-	-	-	1
O18806	yes	-	14069	F8	Putative uncharacterized protein	1395015_at;1380367_at	GC	-	GC	0
A6QNS6	yes	-	18073	Nid1	Nidogen 1	1416808_at;1371518_at	SC	SC	SC	1
Q3SZB7;P19112	yes	yes	14121	Fbp1	Fructose-1,6-bisphosphatase 1 D-fructose-1,6-bisphosphate 1-phosphohydrolase 1	1448470_at	GC	GC	-	-
P0C6P7	-	yes	14155	Fem1b	Protein fem-1 homolog B FEM1-beta Fem-1-like death receptor-binding protein alpha Fem-1-like in apoptotic pathway protein alpha mt-Fem	-	-	-	-	-
P02672	yes	-	14161	Fga	Fibrinogen, alpha polypeptide	-	-	-	-	1
Q3T173	yes	-	14199	Fhl1	Four and a half LIM domains 1 Four and a half LIM domains 1, isoform CRA_a	1417872_at;1390049_at	SC	SC	SC	-
P62942;Q2NKS8;Q62658	yes	yes	14225	Fkbp1a	FK506 binding protein 1a MCG13187, isoform CRA_a	-	-	-	-	-
Q91ZT1	-	yes	14257	Flt4	FMS-like tyrosine kinase 4	-	-	-	-	2
Q62632	-	yes	14314	Fstl1	Follistatin-like 1 Putative uncharacterized protein	1371331_at	SC	-	SC	0
Q920K4	yes	-	14319	Fth1	Ferritin heavy chain	-	-	-	-	-
O46415	yes	-	14325	Ftl1	Ferritin light chain 1 MCG17237, isoform CRA_a	-	-	-	-	-
P31646	-	yes	14412	Slc6a13	Sodium- and chloride-dependent GABA transporter 2 Sodium- and chloride-dependent GABA transporter 3 Solute carrier family 6 member 13	-	-	-	-	-
Q2KJE5;Q9ESV6	yes	yes	14447	Gapdhs	Glyceraldehyde-3-phosphate dehydrogenase, testis-specific Spermatogenic cell-specific glyceraldehyde 3-phosphate dehydrogenase 2 Spermatogenic glyceraldehyde-3-phosphate dehydrogenase	-	-	-	-	-
B3KRQ7	yes	-	14456	Gas6	Growth arrest-specific protein 6 AXL receptor tyrosine kinase ligand	1383047_at	SC	-	SC	0
P02680	-	yes	99571	Fgg	Putative uncharacterized protein	1370086_at	GC	-	GC	1
P21856	yes	-	14567	Gdi1	Rab GDP dissociation inhibitor alpha Guanosine diphosphate dissociation inhibitor 1	-	-	-	-	-
P50399	-	yes	14569	Gdi2	Putative uncharacterized protein	-	-	-	-	-
P08037	yes	-	14595	B4galt1	Putative uncharacterized protein UDP-Gal:betaGlcNAc beta 1,4-galactosyltransferase, polypeptide 1 UDP-Gal:betaGlcNAc beta 1,4-galactosyltransferase, polypeptide 1, isoform CRA_b	-	-	-	-	2
A6QPX7;P14480	yes	yes	110135	Fgb	Fibrinogen, B beta polypeptide, isoform CRA_a	1370511_at	GC	-	GC	1
A6H768;Q9GKK4	yes	-	14635	Galk1	Galactokinase Galactokinase 1 Galactokinase 1, isoform CRA_c	-	-	-	-	-
Q3B7M2;O35952	yes	yes	14651	Hagh	Hydroxyacylglutathione hydrolase, mitochondrial Glyoxalase II	-	-	-	-	-
P33097;P13221	yes	yes	14718	Got1	Putative uncharacterized protein	-	-	-	-	-
P05202	yes	-	14719	Got2	Aspartate aminotransferase, mitochondrial Fatty acid-binding protein Glutamate oxaloacetate transaminase 2 Plasma membrane-associated fatty acid-binding protein Transaminase A	-	-	-	-	1
Q2KJ65	yes	-	14733	Gpc1	Glypican 1, isoform CRA_c	-	-	-	-	1
Q3ZBD7;Q6P6V0	yes	yes	14751	Gpi	Glucose-6-phosphate isomerase Autocrine motility factor Neuroleukin Phosphoglucose isomerase Phosphohexose isomerase	-	-	-	-	-
Q8R2H5	-	yes	14756	Gpld1	Glycosylphosphatidylinositol specific phospholipase D1 Glycosylphosphatidylinositol specific phospholipase D1, isoform CRA_b	-	-	-	-	0
P70585	-	yes	14760	Gpr19	Probable G-protein coupled receptor 19	1445480_at	GC	GC	-	-
Q1LZH8	yes	-	14768	Lancl1	LanC-like protein 1 40 kDa erythrocyte membrane protein	1427012_at	GC	GC	-	-
P22352	yes	-	14778	Gpx3	Glutathione peroxidase 3 Plasma glutathione peroxidase	-	-	-	-	0
P23785	-	yes	14824	Grn	Putative uncharacterized protein	-	-	-	-	0
P11598	-	yes	14827	Pdia3	Protein disulfide-isomerase A3 58 kDa glucose-regulated protein 58 kDa microsomal protein Disulfide isomerase ER-60 Endoplasmic reticulum resident protein 57 Endoplasmic reticulum resident protein 60	-	-	-	-	1
Q0VCX2;P11021;P06761	yes	yes	14828	Hspa5	Putative uncharacterized protein	-	-	-	-	2
P04905	-	yes	14862	Gstm1	Glutathione S-transferase Mu 1 GST 1-1 GST class-mu 1 Glutathione S-transferase GT8.7 pmGT10	-	-	-	-	-
P08010	-	yes	14863	Gstm2	Glutathione S-transferase Mu 2 GST 5-5 GST class-mu 2 Glutathione S-transferase pmGT2	-	-	-	-	-
Q2KIV8;Q9Z1B2	yes	yes	14866	Gstm5	Glutathione S-transferase Mu 5 Fibrous sheath component 2 GST class-mu 5	-	-	-	-	-
P04906	-	yes	14870	Gstp1	Glutathione S-transferase P 1 GST YF-YF GST class-pi GST-piB Preadipocyte growth factor	-	-	-	-	-
P70106	yes	-	14917	Gucy2c	Heat-stable enterotoxin receptor Guanylyl cyclase C Intestinal guanylate cyclase	-	-	-	-	2
Q53QC8;Q7TMA5	yes	yes	238055	Apob	Apob protein Apolipoprotein B Putative uncharacterized protein	1371157_at	GC	-	GC	1
P16402	yes	-	14957	Hist1h1d	Histone cluster 1, H1d MCG50184	-	-	-	-	-
P81187	yes	-	14962	Cfb	Complement factor B, isoform CRA_a	-	-	-	-	0
P01946	-	yes	15122	Hba-a1	Alpha globin 1 Alpha globin 2 Alpha-globin Hemoglobin alpha, adult chain 1 Hemoglobin alpha, adult chain 2	-	-	-	-	-
P02091;P11517	-	yes	15129	Hbb-b1	Beta-globin	-	-	-	-	-
P02091;P11517	-	yes	15130	Hbb	Beta-2-globin	-	-	-	-	-
Q64268	-	yes	15160	Serpind1	Serine (Or cysteine) peptidase inhibitor, clade D, member 1	-	-	-	-	1
P08689	-	yes	15186	Hdc	Histidine decarboxylase	-	-	-	-	1
B8YB76	yes	-	15233	Hgd	Homogentisate 1, 2-dioxygenase Homogentisate 1, 2-dioxygenase, isoform CRA_a	1452986_at	GC	GC	-	-
P62959	-	yes	15254	Hint1	Histidine triad nucleotide binding protein MCG1442, isoform CRA_b	-	-	-	-	-
Q5W5U3;P27595	yes	-	15275	Hk1	Hexokinase 1, isoform CRA_d Hk1 protein	-	-	-	-	-
Q1W674	yes	-	15277	Hk2	Hexokinase-2 Hexokinase type II	1369006_at	SC	-	SC	-
Q3TL26	yes	-	15278	Tfb2m	Transcription factor B2, mitochondrial	-	-	-	-	1
Q61646;Q2TBU0;P06866	yes	yes	15439	Hp	Haptoglobin Haptoglobin, isoform CRA_a	-	-	-	-	0
Q3SZV7;P20059	yes	yes	15458	Hpx	Hemopexin, isoform CRA_f Putative uncharacterized protein	-	-	-	-	0
Q3T114	yes	-	15473	Hrsp12	Ribonuclease UK114 Heat-responsive protein 12	1428326_s_at	SC	SC	-	-
B3KTV0;P63018	yes	yes	15481	Hspa8	Heat shock cognate 71 kDa protein Heat shock 70 kDa protein 8	-	-	-	-	-
P0CB32	yes	-	15482	Hspa1l	Heat shock protein 1-like Inducible heat shock protein 70	1419625_at	GC	GC	-	-
P51660	yes	-	15488	Hsd17b4	Peroxisomal multifunctional enzyme type 2 17-beta-hydroxysteroid dehydrogenase 4 D-bifunctional protein Multifunctional protein 2 (3R)-hydroxyacyl-CoA dehydrogenase Enoyl-CoA hydratase 2 3-alpha,7-alpha,12-alpha-trihydroxy-5-beta-cholest-24-enoyl-CoA hydratase	-	-	-	-	2
P14659	yes	yes	15512	Hspa2	Heat shock protein 2	-	-	-	-	-
Q76LV1;P34058	yes	yes	15516	Hsp90ab1	Heat shock protein 84b Heat shock protein 90 alpha (Cytosolic), class B member 1 MCG18238 Putative uncharacterized protein	-	-	-	-	-
P82995	-	yes	15519	Hsp90aa1	Heat shock protein 90, alpha (Cytosolic), class A member 1 Heat shock protein 90kDa alpha (Cytosolic), class A member 1 MCG14932, isoform CRA_b Putative uncharacterized protein	-	-	-	-	-
O88600	-	yes	15525	Hspa4	Heat shock protein 4 Heat shock protein 4, isoform CRA_a	1370344_at	SC	-	SC	-
P41134	yes	-	15901	Id1	Idb1 protein Inhibitor of DNA binding 1	-	-	-	-	2
P41562	-	yes	15926	Idh1	Isocitrate dehydrogenase [NADP]	-	-	-	-	-
P08169	yes	-	16004	Igf2r	Putative uncharacterized protein	1424111_at	SC	SC	-	2
Q09TE3	yes	-	16005	Igfals	Insulin-like growth factor-binding protein complex acid labile subunit	1387816_at	GC	-	GC	0
P13384	yes	-	16008	Igfbp2	Insulin-like growth factor-binding protein 2	-	-	-	-	0
Q3SYR8	yes	-	16069	Igj	Immunoglobulin J chain	1383163_at;1384208_at	GC	-	GC	1
Q9QY78	-	yes	16150	Ikbkb	Ikbkb protein Inhibitor of kappaB kinase beta, isoform CRA_b Putative uncharacterized protein	1368424_at	SC	-	SC	-
P52296	yes	-	16211	Kpnb1	Karyopherin (Importin) beta 1 MCG119984	-	-	-	-	-
P07994	yes	-	16322	Inha	Inhibin alpha	-	-	-	-	0
P07995	yes	-	16323	Inhba	Inhibin beta-A	-	-	-	-	0
P09529	yes	-	16324	Inhbb	Inhibin beta B chain Activin beta-B chain	1377163_at	SC	-	SC	0
P81066	yes	-	16372	Irx2	Iroquois-class homeodomain protein IRX-2 Homeodomain protein IRXA2 Iroquois homeobox protein 2 Iroquois-class homeobox protein Irx6	1426298_at	GC	GC	-	-
Q792F9	yes	-	16401	Itga4	Putative uncharacterized protein	-	-	-	-	-
Q0VCM5	yes	-	16424	Itih1	Inter-alpha trypsin inhibitor, heavy chain 1, isoform CRA_a Putative uncharacterized protein	1385756_at	GC	-	GC	2
A5D7R6	yes	-	16425	Itih2	Inter-alpha-trypsin inhibitor heavy chain H2	-	-	-	-	1
Q3T052	yes	-	16427	Itih4	Inter alpha-trypsin inhibitor, heavy chain 4 Inter alpha-trypsin inhibitor, heavy chain 4, isoform CRA_e Putative uncharacterized protein	-	-	-	-	1
P17535	yes	-	16478	Jund	Transcription factor jun-D	-	-	-	-	-
P15387	-	yes	16500	Kcnb1	Potassium voltage gated channel Shab-related subfamily member 1 Potassium voltage gated channel, Shab-related subfamily, member 1	-	-	-	-	2
O89047	-	yes	16512	Kcnh3	Potassium channel KCNH3	-	-	-	-	-
A0JN40	yes	-	16570	Kif3c	MKIAA4058 protein	-	-	-	-	-
Q6QLM7	-	yes	16572	Kif5a	Putative uncharacterized protein	-	-	-	-	-
Q9HAQ2	yes	-	16578	Kif9	Putative uncharacterized protein	1420395_a_at	GC	GC	-	2
Q76II0	yes	-	16590	Kit	Kit protein	-	-	-	-	-
P05545	-	yes	16625	Serpina3c	Serine protease inhibitor A3C Kallikrein-binding protein	-	-	-	-	0
P08932	-	yes	16644	Kng1	Uncharacterized protein	-	-	-	-	0
Q15323	yes	-	16660	Krt31	Keratin, type I cuticular Ha1 HKA-1 Hair keratin, type I Ha1 Keratin-31	-	-	-	-	2
P13645;Q6EIZ0;Q6IFW6	yes	yes	16661	Krt10	Keratin 10	-	-	-	-	-
P13646;Q17QL7;Q6IFV4	yes	yes	16663	Krt13	Keratin 13 Keratin 13, isoform CRA_b	-	-	-	-	-
P02533;Q6IFV1	yes	yes	16664	Krt14	Keratin, type I cytoskeletal 14 Cytokeratin-14 Keratin-14	1371895_at	GC	-	GC	-
Q6IFV3	-	yes	16665	Krt15	Keratin 15 Keratin 15, isoform CRA_a	1422667_at	GC	GC	-	-
P08779	yes	-	16666	Krt16	Keratin 16 MCG20515	-	-	-	-	-
O70511	yes	-	11735	Ank3	Ankyrin 3 Ankyrin 3, epithelial, isoform CRA_g	1381690_at	GC	-	GC	2
Q14525	yes	-	16671	Krt33b	Keratin, type I cuticular Ha3-II Hair keratin, type I Ha3 Keratin, type I cuticular Ha3 Keratin-33B	-	-	-	-	-
P04264;Q6EIY9;Q6IMF3;A5A6M6	yes	yes	16678	Krt1	Keratin, type II cytoskeletal 1 67 kDa cytokeratin Cytokeratin-1 Keratin-1 Type-II keratin Kb1	1370868_at	GC	-	GC	-
O43790	yes	-	16679	Krt86	Keratin 86 MCG16849	-	-	-	-	2
Q9NSB2	yes	-	16680	Krt84	Keratin, type II cuticular Hb4 65 kDa type II keratin Keratin-84 Type II hair keratin Hb4 Type-II keratin Kb24	-	-	-	-	-
P35908;Q3TTY5;Q6IG02	yes	yes	16681	Krt2	Keratin, type II cytoskeletal 2 epidermal Cytokeratin-2e Epithelial keratin-2e Keratin-2 epidermis Keratin-2e Type-II keratin Kb2	-	-	-	-	-
A4IFP2	yes	-	16682	Krt4	Keratin, type II cytoskeletal 4 Cytokeratin-4 Cytoskeletal 57 kDa keratin Keratin-4 Type-II keratin Kb4	1373724_at	GC	-	GC	-
A4FV94	yes	-	16687	Krt6a	Keratin, type II cytoskeletal 6A Cytokeratin-6A Keratin-6-alpha Keratin-6A	-	-	-	-	-
A4FV94	yes	-	16688	Krt6b	Putative uncharacterized protein	-	-	-	-	-
Q10758	-	yes	16691	Krt8	Keratin, type II cytoskeletal 8 Cytokeratin endo A Cytokeratin-8 Keratin-8 Type-II keratin Kb8	-	-	-	-	-
P25391	yes	-	16772	Lama1	Laminin subunit alpha-1 Laminin A chain Laminin-1 subunit alpha Laminin-3 subunit alpha S-laminin subunit alpha	-	-	-	-	0
O15230	yes	-	16776	Lama5	Putative uncharacterized protein	-	-	-	-	0
P04642	-	yes	16828	Ldha	Ldha protein MCG19938, isoform CRA_a	-	-	-	-	-
P42123	-	yes	16832	Ldhb	L-lactate dehydrogenase B chain LDH heart subunit	-	-	-	-	-
B4DJZ8	yes	-	16835	Ldlr	Low density lipoprotein receptor Low density lipoprotein receptor, isoform CRA_b	-	-	-	-	2
P28063	yes	-	16913	Psmb8	Proteasome subunit beta type-8 Low molecular mass protein 7 Macropain subunit C13 Multicatalytic endopeptidase complex subunit C13 Proteasome component C13 Proteasome subunit beta-5i	-	-	-	-	2
Q07954;Q91ZX7	yes	-	16971	Lrp1	Putative uncharacterized protein	-	-	-	-	2
Q2NKS0	yes	-	17001	Ltc4s	Leukotriene C4 synthase Leukotriene-C(4) synthase	-	-	-	-	-
Q2LGB2	yes	-	17087	Ly96	MD-2 isoform B	1449874_at	SC	SC	-	0
Q29451	yes	-	17159	Man2b1	Putative uncharacterized protein	-	-	-	-	1
Q08DW4	yes	-	17174	Masp1	Mannan-binding lectin serine protease 1 Complement factor MASP-3 Complement-activating component of Ra-reactive factor Mannose-binding lectin-associated serine protease 1 Mannose-binding protein-associated serine protease Ra-reactive factor serine protease p100 Serine protease 5 Mannan-binding lectin serine protease 1 heavy chain Mannan-binding lectin serine protease 1 light chain	1389543_at;1425985_s_at	GC;SC	SC	GC	1
Q64298	-	yes	17235	Smcp	Sperm mitochondrial-associated cysteine-rich protein	1418358_at	GC	GC	-	-
Q95114;P70490	yes	yes	17304	Mfge8	Putative uncharacterized protein	-	-	-	-	1
O02853;P22057	yes	yes	19215	Ptgds	Prostaglandin D2 synthase (Brain) Prostaglandin D2 synthase (Brain), isoform CRA_c	1367851_at	SC	-	SC	1
Q8WNV8	yes	-	12481	Cd2	CD2 antigen T-cell surface antigen CD2	1369190_at	GC	-	GC	2
A8E4L2	yes	-	17423	Ndst2	Bifunctional heparan sulfate N-deacetylase/N-sulfotransferase 2 Glucosaminyl N-deacetylase/N-sulfotransferase 2 Mndns N-heparan sulfate sulfotransferase 2 Heparan sulfate N-deacetylase 2 Heparan sulfate N-sulfotransferase 2	-	-	-	-	-
P04636	-	yes	17448	Mdh2	Malate dehydrogenase, mitochondrial	-	-	-	-	-
Q3T145;O88989	yes	yes	17449	Mdh1	Malate dehydrogenase, cytoplasmic Cytosolic malate dehydrogenase	1372790_at	SC	-	SC	-
D3ZDF3	yes	-	17540	Mrvi1	Putative uncharacterized protein	-	-	-	-	-
Q6MG62	-	yes	17687	Msh5	MutS homolog 5 (E. coli)	1430771_a_at	GC	GC	-	-
O35763	-	yes	17698	Msn	Moesin Membrane-organizing extension spike protein	1368948_at;1371575_at;1450379_at	SC	SC	SC	-
D4AB98	yes	-	17714	Grpel2	GrpE-like 2, mitochondrial	1373181_at	GC	-	GC	-
Q9QYR6	yes	-	17754	Mtap1a	Microtubule-associated protein 1 A	-	-	-	-	-
P14046;Q03626;Q6IE52	-	yes	17836	Mug1	Murinoglobulin-1	1370027_a_at	GC	-	GC	0
P22033	yes	-	17850	Mut	Putative uncharacterized protein	1385690_at;1382748_at	SC	-	SC	-
P23409	yes	-	17878	Myf6	Myogenic factor 6	-	-	-	-	-
Q29RW1	-	yes	17884	Myh4	Myosin-4 Myosin heavy chain 2b Myosin heavy chain 4	-	-	-	-	-
Q62812	-	yes	17886	Myh9	Myosin-9 Cellular myosin heavy chain, type A Myosin heavy chain 9 Myosin heavy chain, non-muscle IIa Non-muscle myosin heavy chain A Non-muscle myosin heavy chain IIa	-	-	-	-	-
Q27966	yes	-	17913	Myo1c	Myosin-Ic Myosin I beta	1449550_at	SC	SC	-	-
Q9QYF3	-	yes	17918	Myo5a	Myosin-Va Dilute myosin heavy chain, non-muscle	1431320_a_at;1419754_at	SC	SC	-	-
Q99MZ6	yes	-	17922	Myo7b	Myosin VIIB	-	-	-	-	-
Q9DBR7	yes	-	17931	Ppp1r12a	Protein phosphatase 1 regulatory subunit 12A Myosin phosphatase-targeting subunit 1	-	-	-	-	-
D3ZEZ4	yes	-	17940	Naip1	Naip1 protein	-	-	-	-	-
Q59FP8	yes	-	18007	Neo1	Neogenin	-	-	-	-	2
P21263	-	yes	18008	Nes	Nestin	-	-	-	-	2
Q62414	yes	-	18013	Neurod2	Neurogenic differentiation 2	-	-	-	-	-
Q08E54;B4DGD0	yes	-	11820	App	Amyloid beta (A4) protein Amyloid beta (A4) protein, isoform CRA_b Putative uncharacterized protein	1380533_at	SC	-	SC	2
P15531;Q05982	yes	yes	18102	Nme1	Expressed in non-metastatic cells 1 protein	-	-	-	-	2
Q3SZT2	yes	-	18105	Nqo2	Putative uncharacterized protein	1374959_at	SC	-	SC	-
Q7TPK1	-	yes	18140	Uhrf1	Putative uncharacterized protein	-	-	-	-	-
Q63525	-	yes	18221	Nudc	MCG20813 Nuclear distribution gene C homolog (Aspergillus)	-	-	-	-	-
P54370	-	yes	18245	Oaz1	Ornithine decarboxylase antizyme 1	-	-	-	-	-
B3KSD5;Q6AYX5	yes	yes	18286	Odf2	Putative uncharacterized protein	-	-	-	-	2
O95757	yes	-	18415	Hspa4l	Heat shock 70 kDa protein 4L Heat shock 70-related protein APG-1 Osmotic stress protein 94	-	-	-	-	-
P35454	yes	-	18429	Oxt	Oxytocin Putative uncharacterized protein	-	-	-	-	0
P51577	-	yes	18438	P2rx4	ATP receptor P2X4 subunit	-	-	-	-	2
P05307	yes	-	18453	P4hb	Prolyl 4-hydroxylase, beta polypeptide	-	-	-	-	2
Q63716	-	yes	18477	Prdx1	MCG19655 Peroxiredoxin 1	-	-	-	-	-
P14925	-	yes	18484	Pam	Pam protein	1418908_at	SC	SC	-	2
P15246;P22062	yes	-	18537	Pcmt1	Putative uncharacterized protein	-	-	-	-	-
Q2HJB6	yes	-	18542	Pcolce	Putative uncharacterized protein	-	-	-	-	0
Q2KJ15	yes	-	18590	Pdgfa	Platelet derived growth factor, alpha Platelet derived growth factor, alpha, isoform CRA_b	1379375_at;1370427_at	SC	-	SC	1
Q06437	-	yes	18598	Pdha2	Pyruvate dehydrogenase E1 component subunit alpha, testis-specific form, mitochondrial PDHE1-A type II	1450962_at	GC	GC	-	-
A6QLC1	yes	-	18599	Padi1	Peptidyl arginine deiminase, type I Putative uncharacterized protein	-	-	-	-	-
P21581	-	yes	17311	Kitlg	Kit ligand Hematopoietic growth factor KL Mast cell growth factor Steel factor Stem cell factor c-Kit ligand Soluble KIT ligand	1370770_s_at;1415854_at;1396214_at;1388856_at;1426152_a_at;1415855_at	SC	SC	SC	2
P01214	yes	-	18610	Pdyn	Preprodynorphin Prodynorphin Prodynorphin, isoform CRA_b	1369882_at	SC	-	SC	0
P02584	yes	-	18643	Pfn1	Profilin 1 Profilin 1, isoform CRA_c	-	-	-	-	-
P16617	-	yes	18655	Pgk1	Phosphoglycerate kinase 1	1388318_at	SC	-	SC	-
Q32KN6;Q5XIV1	yes	-	18663	Pgk2	Phosphoglycerate kinase 2	1416784_at	GC	GC	-	-
Q08201	-	yes	18670	Abcb4	ATP-binding cassette, sub-family B (MDR/TAP), member 4 MCG123112	-	-	-	-	-
P01833	yes	-	18703	Pigr	Polymeric immunoglobulin receptor Secretory component	-	-	-	-	2
Q2HJ54	yes	-	18738	Pitpna	Phosphatidylinositol transfer protein, alpha Putative uncharacterized protein	-	-	-	-	-
P11980	-	yes	18746	Pkm2	Pyruvate kinase isozymes M1/M2 Pyruvate kinase muscle isozyme	-	-	-	-	-
Q3MHR0;P70470	yes	yes	18777	Lypla1	Acyl-protein thioesterase 1 Lysophospholipase 1 Lysophospholipase I	-	-	-	-	-
P97813	yes	-	18806	Pld2	Phospholipase D2 Putative uncharacterized protein	1387384_at	GC	-	GC	-
P20918;P06867;Q01177	yes	yes	18815	Plg	Putative uncharacterized protein	-	-	-	-	0
Q63198	-	yes	12805	Cntn1	Contactin-1 Neural cell surface protein F3	1449563_at	GC	GC	-	2
Q58DL9	yes	-	18830	Pltp	Phospholipid transfer protein Putative uncharacterized protein	1382771_at;1391435_at	GC;SC	-	GC;SC	0
P63014	-	yes	18933	Prrx1	Paired mesoderm homeobox protein 1 Homeobox protein K-2 Homeobox protein mHox Paired-related homeobox protein 1	1425528_at;1425526_a_at;1432129_a_at;1425527_at;1439774_at	SC	SC	-	-
Q2KIW1	yes	-	18979	Pon1	Serum paraoxonase/arylesterase 1 Aromatic esterase 1 Serum aryldialkylphosphatase 1	-	-	-	-	0
A8PVV5	yes	-	19027	Sypl	Putative uncharacterized protein	1435082_at	SC	SC	-	-
P80311	yes	-	19035	Ppib	Peptidylprolyl isomerase B Peptidylprolyl isomerase B, isoform CRA_b	-	-	-	-	2
A7E3W2;O70513	yes	yes	19039	Lgals3bp	Galectin-3-binding protein Cyp-C-associated protein Lectin galactoside-binding soluble 3-binding protein Protein MAMA	1387946_at	SC	-	SC	0
P53042	-	yes	19060	Ppp5c	Serine/threonine-protein phosphatase 5 Protein phosphatase T	-	-	-	-	-
P50897;P45478	yes	-	19063	Ppt1	Palmitoyl-protein thioesterase 1 Putative uncharacterized protein	-	-	-	-	1
P33610	yes	-	19076	Prim2	DNA primase large subunit DNA primase 58 kDa subunit	-	-	-	-	-
P00514	yes	-	19084	Prkar1a	Protein kinase, cAMP dependent regulatory, type I, alpha Protein kinase, cAMP dependent regulatory, type I, alpha, isoform CRA_a	-	-	-	-	-
P00515;C1PIG4	yes	-	19087	Prkar2a	Protein kinase, cAMP dependent regulatory, type II alpha Protein kinase, cAMP dependent regulatory, type II alpha, isoform CRA_b Putative uncharacterized protein cAMP-dependent protein kinase type II-alpha regulatory chain	1432409_at;1373400_at;1427414_at	GC;SC	GC;SC	SC	-
Q28034;O08795	yes	-	19089	Prkcsh	Protein kinase C substrate 80K-H, isoform CRA_b	-	-	-	-	1
P13852	-	yes	19122	Prnp	Prion protein Prnp protein	-	-	-	-	-
P07224	yes	-	19128	Pros1	Protein S (Alpha)	-	-	-	-	0
P26779;P10960	yes	yes	19156	Psap	Prosaposin, isoform CRA_a Psap protein Putative uncharacterized protein	-	-	-	-	0
P17220	-	yes	19166	Psma2	Proteasome (Prosome, macropain) subunit, alpha type 2 Proteasome subunit C3	-	-	-	-	-
P25788;P18422	yes	yes	19167	Psma3	Proteasome (Prosome, macropain) subunit, alpha type 3	1368508_at	SC	-	SC	-
O09061;P18421	yes	yes	19170	Psmb1	Proteasome (Prosome, macropain) subunit, beta type 1 Proteasome beta-subunit C5	-	-	-	-	-
Q4KM35	-	yes	19171	Psmb10	Proteasome subunit beta type-10 Low molecular mass protein 10 Macropain subunit MECl-1 Multicatalytic endopeptidase complex subunit MECl-1 Proteasome MECl-1 Proteasome subunit beta-2i	-	-	-	-	-
Q3T108;P34067	yes	yes	19172	Psmb4	Proteasome subunit beta type-4 Low molecular mass protein 3 Macropain beta chain Multicatalytic endopeptidase complex beta chain Proteasome chain 3	-	-	-	-	-
Q32KL2;P28075	yes	yes	19173	Psmb5	Proteasome subunit beta type-5 Macropain epsilon chain Multicatalytic endopeptidase complex epsilon chain Proteasome chain 6 Proteasome epsilon chain Proteasome subunit X	1385531_at	GC	-	GC	-
Q3MHN0	yes	-	19175	Psmb6	MCG21162, isoform CRA_b Proteasome (Prosome, macropain) subunit beta type 6	-	-	-	-	-
Q9JHW0	-	yes	19177	Psmb7	Psmb7 protein	-	-	-	-	-
P62195	-	yes	19184	Psmc5	Protease (Prosome, macropain) 26S subunit, ATPase 5 Protease (Prosome, macropain) 26S subunit, ATPase 5, isoform CRA_a	-	-	-	-	-
A1A4K5;Q13822;Q9R1E6;Q64610	yes	yes	18606	Enpp2	Ectonucleotide pyrophosphatase/phosphodiesterase family member 2 Autotaxin Extracellular lysophospholipase D	1368536_at	SC	-	SC	2
B4E105	yes	-	19248	Ptpn12	Protein tyrosine phosphatase, non-receptor type 12 Protein tyrosine phosphatase, non-receptor type 12, isoform CRA_c	-	-	-	-	-
Q15262	yes	-	19272	Ptprk	Receptor-type tyrosine-protein phosphatase kappa	-	-	-	-	-
Q63475	-	yes	19276	Ptprn2	Putative uncharacterized protein	-	-	-	-	1
Q62797	yes	-	19277	Ptpro	Protein tyrosine phosphatase, receptor type, O	1425863_a_at	GC	GC	-	-
Q6NYB7	-	yes	19324	Rab1	RAB1, member RAS oncogene family, isoform CRA_a Rab1A	1448210_at;1373022_at	SC	SC	SC	-
P61026	yes	-	19325	Rab10	RAB10, member RAS oncogene family Rab10 Rab10 protein	-	-	-	-	-
Q5M7U5	-	yes	19331	Rab19	Ras-related protein Rab-19	-	-	-	-	-
Q6PIK3	yes	-	19342	Rab4b	RAB4B, member RAS oncogene family Rab4B	-	-	-	-	-
Q810L5	yes	-	19377	Rai1	Rai1 protein	-	-	-	-	-
P04916	-	yes	19662	Rbp4	Retinol-binding protein 4 Plasma retinol-binding protein	-	-	-	-	0
Q1RMC7	yes	-	19876	Robo1	Putative uncharacterized protein	-	-	-	-	1
P62907	-	yes	19896	Rpl10a	MCG123122 MCG18533, isoform CRA_a Ribosomal protein L10A	-	-	-	-	-
O54888	-	yes	20017	Polr1b	RNA polymerase 1-2	1387268_at	SC	-	SC	-
Q63531	-	yes	20111	Rps6ka1	Rps6ka1 protein	-	-	-	-	-
Q8C6B2	yes	-	20166	Rtkn	Rhotekin	-	-	-	-	-
B0LPN4	yes	-	20191	Ryr2	Cardiac Ca2+ release channel	-	-	-	-	-
P05109;P50115	yes	yes	20201	S100a8	Chemotactic S100 protein S100 calcium binding protein A8 (Calgranulin A)	-	-	-	-	-
Q32L76	yes	-	20211	Saa4	Serum amyloid A-4 protein Amyloid A-5 protein	-	-	-	-	1
P07857	yes	-	20280	Scp2	Non-specific lipid-transfer protein Propanoyl-CoA C-acyltransferase SCP-chi SCPX Sterol carrier protein 2 Sterol carrier protein X	1449686_s_at;1387896_at	SC	SC	SC	2
Q95121;Q0PM28	yes	-	20317	Serpinf1	Serine (Or cysteine) peptidase inhibitor, clade F, member 1, isoform CRA_a Serine (Or cysteine) proteinase inhibitor, clade F, member 1	1388569_at;1416168_at	SC	SC	SC	0
Q3ZBZ1	yes	-	20318	Sdf4	45 kDa calcium-binding protein Stromal cell-derived factor 4	-	-	-	-	2
Q58D31;P27867	yes	yes	20322	Sord	Sorbitol dehydrogenase L-iditol 2-dehydrogenase	1438183_x_at	GC	GC	-	2
Q9QUR8	yes	-	20361	Sema7a	Semaphorin-7A Semaphorin-K1 Semaphorin-L	1422040_at	SC	SC	-	2
O35489	yes	-	20388	Sftpb	Pulmonary surfactant-associated protein B Pulmonary surfactant-associated proteolipid SPL(Phe)	-	-	-	-	0
B2RZ59	-	yes	20400	Sh2d1a	Putative uncharacterized protein SH2 domain protein 1A	-	-	-	-	-
P04278;P08689	yes	yes	20415	Shbg	Sex hormone-binding globulin Sex steroid-binding protein Testis-specific androgen-binding protein	1421602_at	SC	SC	-	1
A2BCP4;Q07977	yes	yes	20450	St8sia2	ST8 alpha-N-acetyl-neuraminide alpha-2,8-sialyltransferase 2	1420377_at	SC	SC	-	2
Q9WTT2	-	yes	20480	Clpb	ClpB caseinolytic peptidase B homolog (E. coli), isoform CRA_c	-	-	-	-	-
Q63632	-	yes	20498	Slc12a4	Putative uncharacterized protein Solute carrier family 12, member 4	-	-	-	-	-
P43005	yes	-	20510	Slc1a1	Solute carrier family 1 (Neuronal/epithelial high affinity glutamate transporter, system Xag), member 1 Solute carrier family 1 (Neuronal/epithelial high affinity glutamate transporter, system Xag), member 1, isoform CRA_a	1387932_at	GC	-	GC	-
P23348	-	yes	20536	Slc4a3	Anion exchanger 3 brain isoform Solute carrier family 4 (Anion exchanger), member 3	-	-	-	-	-
Q9Z0I6	yes	-	20556	Slfn2	Schlafen 2 Schlafen2	-	-	-	-	-
P07632	-	yes	20655	Sod1	Superoxide dismutase [Cu-Zn]	-	-	-	-	-
P41976	yes	-	20656	Sod2	Sod2 protein Superoxide dismutase 2, mitochondrial, isoform CRA_a	1370173_at	SC	-	SC	-
A3KLR9;P08294;Q08420	yes	yes	20657	Sod3	Putative uncharacterized protein	-	-	-	-	0
P36425;Q3SYS3	yes	-	20686	Spa17	Sperm surface protein Sp17 Sperm autoantigenic protein 17	1417635_at	GC	GC	-	-
Q62803	yes	-	20690	Spam1	Sperm adhesion molecule 1 variant 1 Sperm adhesion molecule 1 variant 2	1387326_at;1419432_at	GC	GC	GC	2
P34955;P17475	yes	yes	20700	Serpina1a	Alpha-1-antitrypsin 1-1 Alpha-1 protease inhibitor 1 Alpha-1-antiproteinase Serine protease inhibitor 1-1 Serine protease inhibitor A1a	-	-	-	-	0
P34955;P17475	yes	yes	20701	Serpina1b	Alpha-1-antitrypsin 1-2 Alpha-1 protease inhibitor 2 Alpha-1-antiproteinase Serine protease inhibitor 1-2 Serine protease inhibitor A1b	-	-	-	-	0
P34955;P17475	yes	yes	20702	Serpina1c	Alpha-1-antitrypsin 1-3 Alpha-1 protease inhibitor 3 Alpha-1 protease inhibitor 6 Alpha-1-antitrypsin 1-6 Serine protease inhibitor 1-3 Serine protease inhibitor 1-6 Serine protease inhibitor A1c	1448680_at	GC	GC	-	0
P34955;P17475	yes	yes	20703	Serpina1d	Alpha-1-antitrypsin 1-4 Alpha-1 protease inhibitor 4 Serine protease inhibitor 1-4 Serine protease inhibitor A1d	-	-	-	-	0
P34955;P17475	yes	yes	20704	Serpina1e	Alpha-1-antitrypsin 1-5 Alpha-1 protease inhibitor 5 Serine protease inhibitor 1-5 Serine protease inhibitor A1e	-	-	-	-	0
Q99574	yes	-	20713	Serpini1	Neuroserpin Peptidase inhibitor 12 Serine protease inhibitor 17 Serpin I1	1416702_at	SC	SC	-	0
P05545	-	yes	20714	Serpina3k	Serine protease inhibitor A3K Contrapsin SPI-2	-	-	-	-	0
P05545	-	yes	20717	Serpina3m	Serine protease inhibitor A3M	-	-	-	-	0
Q2KJ54	yes	-	20733	Spint2	Putative uncharacterized protein	-	-	-	-	2
P08721	-	yes	20750	Spp1	Osteopontin Putative uncharacterized protein Secreted phosphoprotein 1, isoform CRA_a Secreted phosphoprotein 1, isoform CRA_b Spp1 protein	1449254_at	SC	SC	-	0
B7UCT2	yes	-	20815	Srpk1	Serine/arginine-rich protein specific kinase 1	-	-	-	-	-
Q5XFX0	-	yes	21346	Tagln2	Transgelin-2 SM22-beta	1439407_x_at	SC	SC	-	-
Q93092;Q9EQS0	yes	yes	21351	Taldo1	Transaldolase	-	-	-	-	-
Q6PEC1	-	yes	21371	Tbca	MCG122050 Putative uncharacterized protein Tubulin cofactor A	-	-	-	-	-
P17987;P28480	yes	yes	21454	Tcp1	T-complex protein 1 T-complex protein 1, isoform CRA_a	-	-	-	-	-
P35704	-	yes	21672	Prdx2	Peroxiredoxin-2 Thiol-specific antioxidant protein Thioredoxin peroxidase 1 Thioredoxin-dependent peroxide reductase 1	1430979_a_at	SC	SC	-	-
Q4FZT9	-	yes	21762	Psmd2	MCG129789, isoform CRA_b Putative uncharacterized protein	-	-	-	-	3
A4FUH6	yes	-	21785	Tff2	Putative uncharacterized protein Trefoil Factor 2/Spasmolytic polypeptide protein Trefoil factor 2 (Spasmolytic protein 1) Trefoil factor 2 (Spasmolytic protein 1), isoform CRA_b	-	-	-	-	0
P30120	-	yes	21857	Timp1	Tissue inhibitor of metalloproteinase 1 Tissue inhibitor of metalloproteinase 1, isoform CRA_a	-	-	-	-	0
A6QQF3	yes	-	21873	Tjp2	Tight junction protein ZO-2 Tight junction protein 2 Zona occludens protein 2 Zonula occludens protein 2	-	-	-	-	-
P50137	-	yes	21881	Tkt	Transketolase P68	1436605_at;1386859_at	SC	SC	SC	-
P55054	-	yes	21884	Fabp9	Fatty acid-binding protein 9 15 kDa perforatorial protein Testis lipid-binding protein Testis-type fatty acid-binding protein	1417076_at;1421804_at	GC	GC	-	-
Q07141	-	yes	21888	Tle4	Bce-1 protein	1450853_at;1387495_at;1425650_at	SC	SC	SC	-
Q2KIS7	yes	-	21922	Clec3b	C-type lectin domain family 3, member b	-	-	-	-	0
Q5E956;P48500	yes	yes	21991	Tpi1	Triosephosphate isomerase Triose-phosphate isomerase	-	-	-	-	-
P58775	-	yes	22004	Tpm2	Tropomyosin beta chain Beta-tropomyosin Tropomyosin-2	1449577_x_at	SC	SC	-	-
P29144;A5PK39;Q64560	yes	yes	22019	Tpp2	Tripeptidyl-peptidase 2 Tripeptidyl aminopeptidase Tripeptidyl-peptidase II	-	-	-	-	-
Q32LP8	yes	-	22024	Crisp2	Cysteine-rich secretory protein 2 Testis-specific protein TPX-1	1416717_at	GC	GC	-	0
Q95M18;Q66HD0	yes	yes	22027	Hsp90b1	Heat shock protein 90kDa beta (Grp94), member 1 Putative uncharacterized protein	-	-	-	-	2
Q29443;P27425;P12346	yes	yes	22041	Tf	Serotransferrin Beta-1 metal-binding globulin Siderophilin	-	-	-	-	0
P63029	-	yes	22070	Tpt1	Translationally-controlled tumor protein 21 kDa polypeptide p21 p23	-	-	-	-	-
P00762	yes	yes	22072	Prss2	MCG4990, isoform CRA_e Pancreatic trypsin Trypsinogen 20	-	-	-	-	0
Q5H730	yes	-	22074	Try4	MCG15085 Pancreatic trypsin Trypsin 4 Trypsinogen 8	1415954_at	GC	GC	-	-
Q642B1	yes	-	22110	Tspyl1	Testis-specific Y-encoded-like protein 1	-	-	-	-	-
Q5RBE5	yes	-	22122	Tsta3	Tissue specific transplantation antigen P35B Tissue specific transplantation antigen P35B, isoform CRA_a	-	-	-	-	-
Q8BUJ0;Q3TZL3	yes	-	22138	Ttn	Putative uncharacterized protein	-	-	-	-	-
O46375;P02767	yes	yes	22139	Ttr	Transthyretin	-	-	-	-	0
P68363	-	yes	22143	Tuba1b	Tubulin alpha-1B chain Alpha-tubulin 2 Alpha-tubulin isotype M-alpha-2 Tubulin alpha-2 chain	-	-	-	-	-
Q13748	yes	yes	22144	Tuba3a	MCG129425 MCG13302, isoform CRA_a Tubulin, alpha 3A Tubulin, alpha 3B	-	-	-	-	-
Q5XIF6	-	yes	22145	Tuba4a	Tubulin alpha-4A chain Alpha-tubulin 4 Alpha-tubulin isotype M-alpha-4 Tubulin alpha-4 chain	-	-	-	-	-
Q6AYZ1	-	yes	22146	Tuba1c	Tubulin, alpha 1C	-	-	-	-	-
Q13748	yes	yes	22147	Tuba3a	MCG129425 MCG13302, isoform CRA_a Tubulin, alpha 3A Tubulin, alpha 3B	-	-	-	-	-
Q2T9S0;A8K854;Q4QRB4	yes	yes	22152	Tubb3	Tubulin beta-3 chain	1371618_s_at	SC	-	SC	-
Q3ZBU7	yes	-	22153	Tubb4	Tubulin beta-4 chain	-	-	-	-	-
P07437;P69897	-	yes	22154	Tubb5	Tubulin beta-5 chain	-	-	-	-	-
P62990;P62988	yes	yes	22186	Uba52	MCG23116, isoform CRA_a MCG6478 Novel protein identical to ubiquitin A-52 residue ribosomal protein fusion product 1 Uba52 Uba52 protein Ubiquitin A-52 residue ribosomal protein fusion product 1	-	-	-	-	2
P62990;P62988	yes	yes	22187	Ubb	MCG23377, isoform CRA_a Ubiquitin B	-	-	-	-	2
A3KN22	yes	-	22192	Ube2m	NEDD8-conjugating enzyme Ubc12 NEDD8 carrier protein NEDD8 protein ligase Ubiquitin-conjugating enzyme E2 M	-	-	-	-	-
Q99MI7	-	yes	22200	Uba3	Putative uncharacterized protein	-	-	-	-	-
A3KMV5;Q02053;Q5U300	yes	yes	22201	Uba1	Ubiquitin-activating enzyme E1, Chr X Ubiquitin-like modifier activating enzyme 1	-	-	-	-	-
Q00981	-	yes	22223	Uchl1	Ubiquitin carboxyl-terminal hydrolase isozyme L1 Neuron cytoplasmic protein 9.5 PGP 9.5 Ubiquitin thioesterase L1	-	-	-	-	-
P58365	-	yes	22295	Cdh23	Cadherin 23 isoform B1	1452028_a_at	GC	GC	-	-
D3ZXT3	yes	-	22300	Vmn2r123	Putative pheromone receptor	-	-	-	-	-
Q15836	yes	-	22319	Vamp3	Vesicle-associated membrane protein 3	1457391_at	GC	GC	-	-
P85972	-	yes	22330	Vcl	Vinculin Metavinculin	-	-	-	-	-
P22985	-	yes	22436	Xdh	Putative uncharacterized protein	1369973_at;1451006_at	SC	SC	SC	-
P62261;P62258	yes	yes	22627	Ywhae	Tyrosine 3-monooxygenase/tryptophan 5-monooxygenase activation protein, epsilon polypeptide Tyrosine 3-monooxygenase/tryptophan 5-monooxygenase activation protein, epsilon polypeptide, isoform CRA_c	-	-	-	-	-
P61981	-	yes	22628	Ywhag	14-3-3 protein gamma subtype 3-monooxygenase/tryptophan 5-monooxygenase activation protein, gamma polypeptide	1386866_at;1420816_at	SC	SC	SC	-
P63103;P63102	yes	yes	22631	Ywhaz	14-3-3 protein zeta/delta Protein kinase C inhibitor protein 1 SEZ-2	-	-	-	-	-
Q5U2X3	yes	-	22710	Zfp52	Putative uncharacterized protein	1426471_at	SC	SC	-	-
Q6PAK4	yes	-	22757	Zkscan5	Zkscan5 protein	-	-	-	-	-
Q8R515	-	yes	22770	Zhx1	MKIAA4149 protein	1368175_at	SC	-	SC	-
Q9Z1X1	yes	-	23943	Esyt1	Extended synaptotagmin-1 Membrane-bound C2 domain-containing protein	1451099_at	SC	SC	-	-
Q05961	-	yes	23960	Oas1g	2'-5'olygoadenylate synthetase 1G MCG141816	-	-	-	-	2
Q9R1K2	-	yes	23964	Odz2	Teneurin-2 Protein Odd Oz/ten-m homolog 2 Tenascin-M2	1368993_at	GC	-	GC	-
P13696;P30086;P31044	yes	yes	23980	Pebp1	MCG7941, isoform CRA_f Phosphatidylethanolamine binding protein 1 Putative uncharacterized protein	-	-	-	-	-
Q63570	-	yes	23996	Psmc4	Proteasome (Prosome, macropain) 26S subunit, ATPase, 4	1381794_at	GC	-	GC	-
B0BNA1	-	yes	24057	Sh3yl1	SH3 domain-containing YSC84-like protein 1	1373267_at	GC	-	GC	-
Q6AYM2	-	yes	24084	Tekt2	Tektin 2	1418484_at	GC	GC	-	-
Q6T752	yes	-	24088	Tlr2	Toll-like receptor 2	-	-	-	-	-
Q3TQ86	yes	-	14924	Magi1	Putative uncharacterized protein	1397438_at	GC	-	GC	2
Q8CIF4;Q5FVF9	yes	yes	26363	Btd	Biotinidase	1417987_at;1386773_at	SC	SC	SC	0
Q5U367	-	yes	26433	Plod3	Procollagen-lysine,2-oxoglutarate 5-dioxygenase 3 Lysyl hydroxylase 3	-	-	-	-	1
P18420	-	yes	26440	Psma1	Proteasome (Prosome, macropain) subunit, alpha type 1, isoform CRA_a	-	-	-	-	-
Q567Q5;Q3ZCK9;P21670	yes	yes	26441	Psma4	Proteasome subunit alpha type-4 Macropain subunit C9 Multicatalytic endopeptidase complex subunit C9 Proteasome component C9 Proteasome subunit L	-	-	-	-	-
P34064	-	yes	26442	Psma5	MCG4051 Proteasome (Prosome, macropain) subunit, alpha type 5	-	-	-	-	-
Q2YDE4;P60900	yes	yes	26443	Psma6	Proteasome subunit alpha type-6 Macropain iota chain Multicatalytic endopeptidase complex iota chain Proteasome iota chain	-	-	-	-	-
P49721;P40307	yes	yes	26445	Psmb2	Proteasome (Prosome, macropain) subunit, beta type 2	-	-	-	-	-
P40112	-	yes	26446	Psmb3	MCG13231, isoform CRA_b Proteasome (Prosome, macropain) subunit, beta type 3	-	-	-	-	-
D4A8I8	yes	-	26447	Poli	DNA polymerase iota Rad30 homolog B	-	-	-	-	3
Q0VCQ9	yes	-	26611	Rcn2	Reticulocalbin-2 Taipoxin-associated calcium-binding protein 49	-	-	-	-	2
Q62951	-	yes	26757	Dpysl4	Dihydropyrimidinase-like 4 Putative uncharacterized protein	1371049_at	SC	-	SC	-
Q9WUF3	yes	-	26885	Casp8ap2	Putative uncharacterized protein	-	-	-	-	-
Q9QYM8	yes	-	26886	Cenph	Centromere protein H	-	-	-	-	-
C9JM70	yes	-	26913	Gprin1	G protein-regulated inducer of neurite outgrowth 1	-	-	-	-	-
Q32LH4	yes	-	27045	Nit1	Nitrilase 1	1417469_at	GC	GC	-	2
P62909	-	yes	27050	Rps3	Ribosomal protein S3 Ribosomal protein S3, isoform CRA_g	1455600_at	SC	SC	-	-
Q5E9F1	yes	-	27061	Bcap31	B-cell receptor-associated protein 31 B-cell receptor-associated protein 31, isoform CRA_c	-	-	-	-	-
Q5U1Z2	-	yes	27096	Trappc3	Putative uncharacterized protein Trafficking protein particle complex 3	-	-	-	-	-
A6H7B6	yes	-	27225	Ddx24	DEAD (Asp-Glu-Ala-Asp) box polypeptide 24 DEAD (Asp-Glu-Ala-Asp) box polypeptide 24, isoform CRA_b	-	-	-	-	-
Q9QUL0	yes	-	27372	Prl3c1	Prolactin family 3, subfamily c, member 1 Prolactin-like protein J, isoform CRA_b	1449830_at	GC	GC	-	0
A5PKI3;Q92520	yes	-	27999	Fam3c	Protein FAM3C Interleukin-like EMT inducer	1393412_at	SC	-	SC	0
P62248	yes	-	28106	D17Wsu104e	UPF0556 protein C19orf10 homolog Interleukin-25 Stromal cell-derived growth factor SF20	-	-	-	-	0
P56571	-	yes	28295	D10Jhu81e	ES1 protein homolog, mitochondrial	-	-	-	-	-
Q68SB1	-	yes	29819	Stau2	Double-stranded RNA-binding protein Staufen homolog 2	1425534_at;1450916_at;1390558_at	SC	SC	SC	-
Q9Z0W7	-	yes	29876	Clic4	Chloride intracellular channel 4 (Mitochondrial) Clic4 protein	1377765_at;1387420_at	SC	-	SC	2
Q9QXW0	yes	-	30840	Fbxl6	F-box/LRR-repeat protein 6 F-box and leucine-rich repeat protein 6 F-box protein FBL6	1389078_at	SC	-	SC	-
P24155	-	yes	50492	Thop1	Thimet oligopeptidase	-	-	-	-	2
O62768	yes	-	50493	Txnrd1	Thioredoxin reductase 1, cytoplasmic Thioredoxin reductase TR1	-	-	-	-	2
Q8R4A1	-	yes	50527	Ero1l	Ero1l protein Putative uncharacterized protein	1389297_at	SC	-	SC	1
Q9NZJ4	yes	-	50720	Sacs	Sacsin DnaJ homolog subfamily C member 29	-	-	-	-	-
A6QL81	yes	-	50781	Dkk3	Dickkopf-related protein 3	-	-	-	-	0
Q2TBG8;Q91Y78	yes	yes	50933	Uchl3	Putative uncharacterized protein	-	-	-	-	-
Q6MG60	-	yes	51793	Ddah2	Dimethylarginine dimethylaminohydrolase 2, isoform CRA_a Putative uncharacterized protein	1371436_at	SC	-	SC	-
Q8BJM3	yes	-	52013	Gidrp88	Growth inhibition and differentiation-related protein 88 homolog	-	-	-	-	-
Q9Y2V2	yes	-	52502	Carhsp1	Calcium regulated heat stable protein 1 MCG1049436 MCG123718	-	-	-	-	-
O70593	-	yes	52551	Sgta	Small glutamine-rich tetratricopeptide repeat-containing protein alpha Alpha-SGT	-	-	-	-	-
Q5FVJ0	-	yes	52822	Rufy3	Protein RUFY3 Rap2-interacting protein x Single axon-regulated protein	1378194_a_at	GC	-	GC	-
P80303	yes	-	53322	Nucb2	Putative uncharacterized protein	-	-	-	-	1
Q7LGC8	yes	-	53374	Chst3	Carbohydrate sulfotransferase 3 Chondroitin 6-O-sulfotransferase 1 Galactose/N-acetylglucosamine/N-acetylglucosamine 6-O-sulfotransferase 0	-	-	-	-	-
Q9BUP3	yes	-	53415	Htatip2	HIV-1 tat interactive protein 2, homolog (Human) HIV-1 tat interactive protein 2, homolog (Human), isoform CRA_a Htatip2 protein Putative uncharacterized protein	-	-	-	-	-
Q0P5A1	yes	-	53598	Dctn3	Dynactin 3 Dynactin 3, isoform CRA_a	-	-	-	-	-
P78386;Q9Z2T6	yes	-	53622	Krt85	Keratin, type II cuticular Hb5 Keratin-85 Type II hair keratin Hb5 Type-II keratin Kb25	-	-	-	-	-
A7YY64	yes	-	53625	B3gnt2	Putative uncharacterized protein UDP-GlcNAc:betaGal beta-1,3-N-acetylglucosaminyltransferase 2, isoform CRA_a	1420852_a_at	SC	SC	-	2
Q2HJB8	yes	-	53857	Tuba8	Tubulin alpha-8 chain Alpha-tubulin 8	1419518_at	GC	GC	-	-
Q60485	yes	-	54137	Acrbp	Acrosin-binding protein Proacrosin-binding protein sp32	1422874_at	GC	GC	-	0
P20595	-	yes	54195	Gucy1b3	Gucy1b3 protein	1420871_at;1369097_s_at;1374389_at;1420872_at	SC	SC	SC	-
A6QNY1	yes	-	54219	Cd320	CD320 antigen Transcobalamin receptor	-	-	-	-	2
Q17QK3;Q9Y646	yes	-	54381	Pgcp	Plasma glutamate carboxypeptidase Hematopoietic lineage switch 2	1368399_a_at	SC	-	SC	1
Q148L8	yes	-	54384	Mtmr7	Myotubularin-related protein 7	-	-	-	-	-
P35213	-	yes	54401	Ywhab	Tyrosine 3-monooxygenase/tryptophan 5-monooxygenase activation protein, beta Tyrosine 3-monooxygenase/tryptophan 5-monooxygenase activation protein, beta polypeptide Tyrosine 3-monooxygenase/tryptophan 5-monooxygenase activation protein, beta polypeptide, isoform CRA_c	-	-	-	-	-
Q9QY81	yes	-	54563	Nup210	Putative uncharacterized protein	1367919_at	SC	-	SC	-
Q9GLW8;Q9BGI1;Q9R063	yes	yes	54683	Prdx5	Peroxiredoxin-5, mitochondrial Antioxidant enzyme B166 Liver tissue 2D-page spot 2D-0014IV PLP Peroxiredoxin V Peroxisomal antioxidant enzyme Thioredoxin peroxidase PMP20 Thioredoxin reductase	-	-	-	-	-
P20456;P97697	yes	yes	55980	Impa1	Inositol (Myo)-1(Or 4)-monophosphatase 1 Inositol (Myo)-1(Or 4)-monophosphatase 1, isoform CRA_a Myo-inositol monophosphatase 1 Putative uncharacterized protein	-	-	-	-	-
Q6NZQ4	yes	-	55982	Paxip1	PAX-interacting protein 1 PAX transactivation activation domain-interacting protein	-	-	-	-	-
O70277	-	yes	55992	Trim3	Tripartite motif-containing protein 3 RING finger protein 22 RING finger protein HAC1	1451663_a_at	SC	SC	-	3
Q32KV0;P15259;P16290	yes	yes	56012	Pgam2	Phosphoglycerate mutase 2 Phosphoglycerate mutase 2, isoform CRA_b	-	-	-	-	-
P58354	yes	-	56017	Slc2a8	Intestinal GLUT8 transporter Solute carrier family 2, (Facilitated glucose transporter), member 8 Solute carrier family 2, (Facilitated glucose transporter), member 8, isoform CRA_a	-	-	-	-	-
P08760	yes	-	56248	Ak3	GTP:AMP phosphotransferase, mitochondrial Adenylate kinase 3 Adenylate kinase 3 alpha-like 1	-	-	-	-	-
Q99417	yes	-	56309	Mycbp	C-myc binding protein C-myc binding protein, isoform CRA_b Putative uncharacterized protein	-	-	-	-	-
Q2HJH9	yes	-	56330	Pdcd5	MCG128907 Programmed cell death 5 Putative uncharacterized protein	-	-	-	-	-
A6H772	yes	-	56420	Ppp4c	Protein phosphatase 4, catalytic subunit, isoform CRA_a	-	-	-	-	-
Q01813;P47859	yes	-	56421	Pfkp	6-phosphofructokinase type C Phosphofructo-1-kinase isozyme C Phosphofructokinase 1 Phosphohexokinase	1437759_at	GC	GC	-	3
Q58DR8	yes	-	56451	Suclg1	Succinyl-CoA ligase [GDP-forming] subunit alpha, mitochondrial Succinyl-CoA synthetase subunit alpha	-	-	-	-	-
D3ZJ50	yes	-	56460	Pkp3	Plakophilin-3	-	-	-	-	-
Q29RN6	yes	-	56468	Socs5	Suppressor of cytokine signaling 5 Suppressor of cytokine signaling 5, isoform CRA_b	1423350_at	SC	SC	-	-
P58353	yes	-	56485	Slc2a5	Solute carrier family 2 (Facilitated glucose transporter), member 5 Solute carrier family 2 (Facilitated glucose transporter), member 5, isoform CRA_a	-	-	-	-	-
B3KVI9	yes	-	56523	Pmfbp1	Polyamine modulated factor 1 binding protein 1	-	-	-	-	-
Q95108	yes	-	56551	Txn2	Thioredoxin, mitochondrial Thioredoxin-2	-	-	-	-	-
A0PJF8	yes	-	56613	Rps6ka4	Ribosomal protein S6 kinase alpha-4 90 kDa ribosomal protein S6 kinase 4 Nuclear mitogen- and stress-activated protein kinase 2 RSK-like protein kinase	-	-	-	-	-
O75368	yes	-	56726	Sh3bgrl	SH3 domain-binding glutamic acid-rich-like protein	1421871_at;1428107_at;1383085_at;1436997_x_at	SC	SC	SC	-
Q9R0H5	yes	-	56735	Krt71	Keratin, type II cytoskeletal 71 Cytokeratin-6G Cytokeratin-71 Keratin-6G Keratin-71 Type II inner root sheath-specific keratin-K6irs1 Type-II keratin Kb34	-	-	-	-	-
A6QPE3	yes	-	56746	Tex101	Testis-expressed protein 101 TES101-reactive protein	-	-	-	-	1
Q2KJH9	yes	-	56752	Aldh9a1	Putative uncharacterized protein	-	-	-	-	3
Q13015	yes	-	56772	Mllt11	Myeloid/lymphoid or mixed-lineage leukemia (Trithorax homolog, Drosophila)	-	-	-	-	-
Q8CFG6	-	yes	56808	Cacna2d2	Voltage-dependent calcium channel subunit alpha-2/delta-2 Protein ducky Voltage-gated calcium channel subunit alpha-2/delta-2 Voltage-dependent calcium channel subunit alpha-2-2 Voltage-dependent calcium channel subunit delta-2	-	-	-	-	1
Q9MZ08	yes	-	57278	Bcam	Basal cell adhesion molecule B-CAM cell surface glycoprotein Lutheran antigen	-	-	-	-	-
Q5E946;Q99497;O88767	yes	yes	57320	Park7	Protein DJ-1 Parkinson disease protein 7 homolog	-	-	-	-	2
Q9NVD7	yes	-	57342	Parva	Alpha-parvin Actopaxin	1431375_s_at;1370266_at	SC	SC	SC	-
Q32PE2	yes	-	57785	Rangrf	Ran guanine nucleotide release factor Ran-binding protein MOG1	-	-	-	-	2
Q58DP6	yes	-	58809	Rnase4	Ribonuclease, RNase A family 4	1422603_at;1371475_at	SC	SC	SC	0
P51635	-	yes	58810	Akr1a4	Aldehyde reductase Aldo-keto reductase family 1, member A4 (Aldehyde reductase) Putative uncharacterized protein	-	-	-	-	-
Q2HJD7	yes	-	58875	Hibadh	3-hydroxyisobutyrate dehydrogenase, mitochondrial	-	-	-	-	-
Q68H95	-	yes	58887	Repin1	Replication initiator 1 Zinc finger protein 464	-	-	-	-	-
Q8HYW0	yes	-	58909	Fam13a	Protein FAM13A Precm1 protein	-	-	-	-	-
Q9JI78	yes	-	59007	Ngly1	Peptide-N(4)-(N-acetyl-beta-glucosaminyl)asparagine amidase N-glycanase 1 Peptide:N-glycanase	-	-	-	-	2
Q63610	-	yes	59069	Tpm3	Tropomyosin 3, gamma	1449996_a_at	SC	SC	-	2
Q9QX79	-	yes	59083	Fetub	Putative uncharacterized protein	1449555_a_at;1387082_at	SC;GC	SC	GC	0
Q76LU5	yes	-	60505	Il21	Il21 protein Interleukin 21	-	-	-	-	0
Q9QXQ0	-	yes	60595	Actn4	Actinin alpha 4 Non-muscle alpha-actinin 4	-	-	-	-	-
Q9JJS6	yes	-	63857	Bcmo1	Beta-carotene 15,15'-monooxygenase	1449907_at	GC	GC	-	-
Q9ET62	-	yes	63859	Impg1	Interphotoreceptor matrix proteoglycan 1 Interphotoreceptor matrix proteoglycan of 150 kDa Sialoprotein associated with cones and rods	-	-	-	-	2
Q9ESN0	-	yes	63913	Fam129a	Protein Niban Protein FAM129A	-	-	-	-	-
P60984	yes	-	63985	Gmfb	Glia maturation factor beta	-	-	-	-	-
Q9JMD7	-	yes	63993	Slc5a7	High affinity choline transporter 1 Hemicholinium-3-sensitive choline transporter Solute carrier family 5 member 7	-	-	-	-	-
A1A4K9	yes	-	64059	Oxct2a	Succinyl-CoA:3-ketoacid-coenzyme A transferase 2A, mitochondrial 3-oxoacid-CoA transferase 2A Testis-specific succinyl-CoA:3-oxoacid CoA-transferase 1	1418272_at;1379190_at	GC	GC	GC	-
A8K2J1	yes	-	64095	Gpr35	Putative uncharacterized protein	-	-	-	-	-
B7Z516	yes	-	64918	Bhmt2	Betaine--homocysteine S-methyltransferase 2	-	-	-	-	-
B3KMD3;Q6Q0N0	yes	-	65945	Clstn1	Calsyntenin-1 Alcadein-alpha Soluble Alc-alpha CTF1-alpha C-terminal fragment 1-alpha	-	-	-	-	-
P05630	yes	-	66043	Atp5d	ATP synthase, H+ transporting, mitochondrial F1 complex, delta subunit, isoform CRA_c Atp5d protein Putative uncharacterized protein	-	-	-	-	-
Q4V7D2	-	yes	66049	Rogdi	Protein rogdi homolog Leucine-zipper-containing LZF	-	-	-	-	-
Q6Q0N1	-	yes	66054	Cndp2	Cytosolic non-specific dipeptidase CNDP dipeptidase 2 Glutamate carboxypeptidase-like protein 1	-	-	-	-	-
Q0VCJ1	yes	-	66077	Aurkaip1	Aurora kinase A interacting protein 1 Putative uncharacterized protein	-	-	-	-	-
Q4V7D3	-	yes	66146	Tmem57	Transmembrane protein 57	-	-	-	-	-
Q5M843	yes	-	66179	1110031I02Rik	Novel protein Putative uncharacterized protein	-	-	-	-	2
Q4G075	-	yes	66222	Serpinb1a	Leukocyte elastase inhibitor A Serine protease inhibitor EIA Serpin B1a	1416318_at	SC	SC	-	-
O75348	yes	-	66290	Atp6v1g1	ATPase, H+ transporting, lysosomal V1 subunit G1 G1 isoform of V-ATPase subunit MCG20078, isoform CRA_d Putative uncharacterized protein	-	-	-	-	-
D4A266	yes	-	66320	Tmem208	Transmembrane protein 208	-	-	-	-	-
Q1ED39	yes	-	66356	2310008H09Rik	RIKEN cDNA 2310008H09, isoform CRA_a Uncharacterized protein	1376206_at;1396572_at	SC;GC	-	SC;GC	-
Q3T0W4	yes	-	66385	Ppp1r7	Protein phosphatase 1 regulatory subunit 7 Protein phosphatase 1 regulatory subunit 22	-	-	-	-	-
D3ZH12	yes	-	66394	Nosip	Nitric oxide synthase-interacting protein	-	-	-	-	-
Q9D1E6	yes	-	66411	Tbcb	Tubulin-folding cofactor B Cytoskeleton-associated protein 1 Cytoskeleton-associated protein CKAPI Tubulin-specific chaperone B	-	-	-	-	-
Q32LE5;Q8VI04	yes	yes	66514	Asrgl1	L-asparaginase Asparaginase-like protein 1 L-asparagine amidohydrolase	-	-	-	-	-
Q2KIJ6	yes	-	66530	Ubxn6	UBX domain-containing protein 6 UBX domain-containing protein 1	-	-	-	-	-
A0JPP4	-	yes	66712	Spesp1	Sperm equatorial segment protein 1	1449837_at;1420366_at	GC	GC	-	1
Q5M7U6	-	yes	66713	Actr2	ARP2 actin-related protein 2 homolog (Yeast)	-	-	-	-	-
B4DMN7	yes	-	66768	Pacrgl	PACRG-like protein	-	-	-	-	-
P25030	yes	yes	66809	Krt20	Keratin, type I cytoskeletal 20 Cytokeratin-20 Keratin-20	-	-	-	-	-
Q6F6B3	-	yes	66860	Tanc1	MKIAA1728 protein	-	-	-	-	-
Q498R3;Q9DC23	yes	-	66861	Dnajc10	Putative uncharacterized protein	-	-	-	-	-
P00727	yes	-	66988	Lap3	Cytosol aminopeptidase Leucine aminopeptidase 3 Leucyl aminopeptidase Proline aminopeptidase Prolyl aminopeptidase	1376579_at	SC	-	SC	-
P23004	yes	-	67003	Uqcrc2	Cytochrome b-c1 complex subunit 2, mitochondrial Complex III subunit 2 Core protein II Ubiquinol-cytochrome-c reductase complex core protein 2	-	-	-	-	-
P62913	-	yes	67025	Rpl11	MCG5487, isoform CRA_b Ribosomal protein L11	-	-	-	-	-
A6NDG6;Q2T9S4	yes	-	67078	Pgp	Phosphoglycolate phosphatase	-	-	-	-	-
Q32PW9	yes	-	67089	Psmc6	Proteasome (Prosome, macropain) 26S subunit, ATPase, 6 Proteasome (Prosome, macropain) 26S subunit, ATPase, 6, isoform CRA_b	1382385_at;1417769_at;1417770_s_at	SC	SC	SC	-
Q9BVV7	yes	-	67105	1700034H14Rik	Putative uncharacterized protein RIKEN cDNA 1700034H14, isoform CRA_c	-	-	-	-	-
P05387	yes	-	67186	Rplp2	60S acidic ribosomal protein P2	-	-	-	-	2
Q3SZE2	yes	-	67199	Pfdn1	Prefoldin 1 Putative uncharacterized protein	-	-	-	-	-
Q5I0D1	-	yes	67201	Glod4	Glyoxalase domain-containing protein 4	-	-	-	-	-
Q9D0V8	yes	-	67236	Cinp	Cyclin-dependent kinase 2-interacting protein	-	-	-	-	-
Q8R0K4	yes	-	67291	Ccdc137	Coiled-coil domain-containing protein 137	-	-	-	-	-
P11442	-	yes	67300	Cltc	Clathrin heavy chain 1	-	-	-	-	-
A0JNM6	yes	-	67328	Lyzl1	Lysozyme-like protein 1	1449892_at	GC	GC	-	2
P08426;Q9CPN9	yes	-	67373	2210010C04Rik	Putative uncharacterized protein	-	-	-	-	0
A0JNM2	yes	-	67402	Txndc8	Thioredoxin domain containing 8	1420333_at	GC	GC	-	-
D4A0A1	yes	-	67412	-	Uncharacterized protein C6orf174 homolog	-	-	-	-	-
Q68FP9	-	yes	67542	Cog6	Conserved oligomeric Golgi complex subunit 6 Component of oligomeric Golgi complex 6	-	-	-	-	-
Q91W10	yes	-	67547	Slc39a8	Zinc transporter ZIP8 Solute carrier family 39 member 8 Zrt- and Irt-like protein 8	1448482_at	GC	GC	-	-
Q5PQM9	-	yes	67554	Slc25a30	Kidney mitochondrial carrier protein 1 Solute carrier family 25 member 30	1381973_at	SC	-	SC	-
Q0P5I8	yes	-	67604	Get4	Golgi to ER traffic protein 4 homolog	-	-	-	-	-
Q5FVF4	-	yes	67623	Tm7sf3	Transmembrane 7 superfamily member 3 NARP1	-	-	-	-	-
Q2YDI9	yes	-	67634	Ftmt	Ferritin, mitochondrial	1421347_at	GC	GC	-	2
Q2YDG7	yes	-	67652	Spaca1	Sperm acrosome associated 1	-	-	-	-	-
Q32KU2	yes	-	67690	Prss37	Probable inactive serine protease 37 Probable inactive trypsin-X2	1398684_s_at;1449427_at	GC	GC	GC	2
Q711G3	-	yes	67732	Iah1	Isoamyl acetate-hydrolyzing esterase 1 homolog	1454898_s_at	SC	SC	-	-
Q96FF9	yes	-	67849	Cdca5	Sororin Cell division cycle-associated protein 5	1395497_at	GC	-	GC	-
Q5RKI9	-	yes	67871	Mrrf	Ribosome-recycling factor, mitochondrial Ribosome-releasing factor, mitochondrial	1396227_at	SC	-	SC	-
A5PKA3	yes	-	67896	Ccdc80	Coiled-coil domain-containing protein 80 Up-regulated in BRS-3 deficient mouse	1424186_at	SC	SC	-	2
O97763	yes	-	67963	Npc2	Epididymal secretory protein E1 Niemann Pick type C2 protein homolog	1455768_at	SC	SC	-	0
Q32KP9	yes	-	68051	Nutf2	Nuclear transport factor 2	-	-	-	-	-
P22027	yes	-	68055	Atp5s	ATP synthase subunit s, mitochondrial ATP synthase-coupling factor B Mitochondrial ATP synthase regulatory component factor B	-	-	-	-	-
Q3B7N1	yes	-	68058	Chd1l	Chromodomain-helicase-DNA-binding protein 1-like	-	-	-	-	-
Q3MHR3	yes	-	68097	Dynll2	Dynein light chain 2 Dynein light chain LC8-type 2, isoform CRA_a	-	-	-	-	-
Q78IK4	yes	-	68117	Apool	Apolipoprotein O-like RIKEN cDNA 9430083G14, isoform CRA_c	1389148_at	SC	-	SC	0
Q6IFU7	-	yes	68239	Krt42	Keratin, type I cytoskeletal 42 Cytokeratin-42 Keratin-17n Keratin-42 Type I keratin Ka22	-	-	-	-	-
P08009	-	yes	68312	Gstm7	Glutathione S-transferase Mu 7 GST class-mu 7	-	-	-	-	-
Q68FX9	-	yes	68346	Sirt5	NAD-dependent deacetylase sirtuin-5 SIR2-like protein 5	-	-	-	-	-
P61107	-	yes	68365	Rab14	RAB14 protein RAB14, member RAS oncogene family RAB14, member RAS oncogene family, isoform CRA_b Rab14	1439687_at	SC	SC	-	-
Q3UVL4	yes	-	68505	Ffr	Protein fat-free homolog	-	-	-	-	-
Q29RH9	yes	-	68539	Tmem109	Transmembrane protein 109 Mitsugumin-23	-	-	-	-	-
Q8BTE5	yes	-	68554	1110001A16Rik	Putative uncharacterized protein	-	-	-	-	-
Q86YZ3	yes	-	68723	Hrnr	Putative uncharacterized protein	-	-	-	-	-
Q14315	yes	-	68794	Flnc	Filamin-C ABP-280-like protein ABP-L Actin-binding-like protein Filamin-2 Gamma-filamin	-	-	-	-	-
Q4KLJ8	-	yes	68833	Pdcl3	Phosducin-like protein 3 Viral IAP-associated factor 1	1373052_at;1377779_at	SC	-	SC	-
Q8SQ21	yes	-	68917	Hint2	Histidine triad nucleotide binding protein 2 MCG19276	-	-	-	-	2
Q0VBY3	yes	-	68977	Haghl	Hydroxyacylglutathione hydrolase-like protein	-	-	-	-	-
Q3MHH2	yes	-	68979	Nol11	Nucleolar protein 11 Nucleolar protein 11, isoform CRA_a	-	-	-	-	-
Q2T9N7	yes	-	69032	Lyzl4	Lysozyme-like 4 Lysozyme-like 4, isoform CRA_a Lysozyme-like protein 4	1424911_a_at	GC	GC	-	2
Q3T138	yes	-	69168	Bola1	BolA-like protein 1	-	-	-	-	1
A5D7P4	yes	-	69185	Dtwd1	DTW domain-containing protein 1	-	-	-	-	-
Q6P8J2	yes	-	69215	Sat2	Diamine acetyltransferase 2 Polyamine N-acetyltransferase 2 Spermidine/spermine N(1)-acetyltransferase 2	-	-	-	-	-
Q1H5H1	-	yes	69227	Selt	Selenoprotein T	-	-	-	-	2
Q8NEY3	yes	-	69281	Spata4	Spermatogenesis-associated protein 4 Spermatogenesis-related gene 2 protein Testis and spermatogenesis cell-related protein 2 Testis spermatocyte apoptosis-related gene 2 protein	1417020_at	GC	GC	-	2
Q2NKZ5;Q8VII2	yes	yes	69362	Cst12	Cystatin-12 Cystatin TE-1	-	-	-	-	-
Q0VCG8	yes	-	69376	Zpbp2	Zona pellucida binding protein 2	1381373_at;1429512_at	GC	GC	GC	0
A8YXZ2	yes	-	69379	C8g	Complement component 8, gamma subunit Complement component 8, gamma subunit, isoform CRA_a	1451625_a_at	GC	GC	-	0
Q5YKV6	yes	-	69387	Dnajb13	DnaJ homolog subfamily B member 13 Testis and spermatogenesis cell-related protein 6 Testis spermatocyte apoptosis-related gene 6 protein Testis spermatogenesis apoptosis-related gene 3 protein Testis spermatogenesis apoptosis-related gene 6 protein	1431119_at	GC	GC	-	-
Q8TC94	yes	-	69481	Actl9	Actin-like protein 9	1453546_at	GC	GC	-	-
Q68FN9	yes	yes	69577	Fastkd3	FAST kinase domain-containing protein 3	-	-	-	-	-
Q5RDG3	yes	-	69617	Pitrm1	Presequence protease, mitochondrial Pitrilysin metalloproteinase 1	1456577_x_at	SC	SC	-	-
A6QQF7	yes	-	69627	Fam89a	Protein FAM89A	1427356_at;1377307_at	GC	GC	GC	-
Q2T9V2	yes	-	69707	Iqcg	IQ domain-containing protein G	1460467_at	GC	GC	-	-
Q99NI4	-	yes	69718	Ipmk	Inositol polyphosphate multikinase Inositol 1,3,4,6-tetrakisphosphate 5-kinase	1456200_at	SC	SC	-	-
A3KMW1	yes	-	69912	Nup43	Nucleoporin Nup43 Nup107-160 subcomplex subunit Nup43	-	-	-	-	-
Q2KI62	yes	-	69956	Ptcd3	Pentatricopeptide repeat-containing protein 3, mitochondrial	-	-	-	-	-
Q2TBS5	yes	-	69982	Spink2	Serine protease inhibitor Kazal-type 2	-	-	-	-	0
Q4V8P4;A6H758	yes	-	69987	1700026L06Rik	Novel protein RIKEN cDNA 1700026L06, isoform CRA_a	1393489_at;1452904_at	GC	GC	GC	-
O02665	yes	-	69994	Rsc1a1	Regulatory solute carrier protein family 1 member 1 Regulatory subunit of SGLT1 Transporter regulator RS1	-	-	-	-	-
Q58DD0;Q5EGZ1	yes	yes	70008	Ace2	Angiotensin I converting enzyme (Peptidyl-dipeptidase A) 2 Angiotensin converting enzyme 2 transcript variant 1 Angiotensin converting enzyme 2 transcript variant 2 Putative uncharacterized protein	-	-	-	-	2
Q64559	-	yes	70025	Acot7	Cytosolic acyl coenzyme A thioester hydrolase Acyl-CoA thioesterase 7 Brain acyl-CoA hydrolase CTE-IIa Long chain acyl-CoA thioester hydrolase	-	-	-	-	2
A7MBA2;O88761	yes	yes	70247	Psmd1	26S proteasome non-ATPase regulatory subunit 1 26S proteasome regulatory subunit RPN2 26S proteasome regulatory subunit S1	1447122_at	SC	SC	-	-
Q32LG5	yes	-	70335	Reep6	Receptor expression-enhancing protein 6 Polyposis locus protein 1-like 1 TB2 protein-like 1	-	-	-	-	-
Q8VI02	-	yes	70351	Ppp4r1	Putative uncharacterized protein	-	-	-	-	-
A7E3S8	yes	-	70356	St13	Hsc70-interacting protein Protein FAM10A1 Protein ST13 homolog	-	-	-	-	-
Q62902	yes	-	70361	Lman1	Protein ERGIC-53 ER-Golgi intermediate compartment 53 kDa protein Lectin mannose-binding 1 p58	-	-	-	-	-
Q9D6P8	yes	-	70405	Calml3	Calmodulin-like protein 3	1384836_at	SC	-	SC	-
P81134	yes	-	70495	Atp6ap2	Renin receptor ATPase H(+)-transporting lysosomal accessory protein 2 ATPase H(+)-transporting lysosomal-interacting protein 2 Renin/prorenin receptor	1379255_at;1396279_at;1423662_at	SC	SC	SC	-
Q5VWI1	yes	-	70571	Tcerg1l	Transcription elongation regulator 1-like protein	1457133_at;1391919_at	GC	GC	GC	-
B3KWG6	yes	-	70572	Ipo5	Importin-5 Importin subunit beta-3 Karyopherin beta-3 Ran-binding protein 5	-	-	-	-	-
A4IF93	yes	-	70573	Tbccd1	TBCC domain-containing protein 1	1382349_at	GC	-	GC	-
Q9D3B1	yes	-	70757	Ptplb	3-hydroxyacyl-CoA dehydratase 2 Protein-tyrosine phosphatase-like member B	-	-	-	-	-
Q6IFX0	-	yes	70810	Krt25	Keratin, type I cytoskeletal 25 Cytokeratin-25 Keratin-25 Type I inner root sheath-specific keratin-K25irs1	1393773_at	GC	-	GC	-
Q5XIL5	-	yes	70893	Glb1l3	Beta-galactosidase-1-like protein 3	1453143_at	GC	GC	-	-
Q68FX6	-	yes	70977	Clph	Casein-like phosphoprotein	1429744_at;1370742_at	GC	GC	GC	-
A5PJD4	yes	-	70993	Prss54	Inactive serine protease 54 Plasma kallikrein-like protein 4	1429975_at	GC	GC	-	1
Q3KNH8	yes	-	71132	Cabyr	Calcium-binding tyrosine-(Y)-phosphorylation regulated (Fibrousheathin 2) Calcium-binding tyrosine-(Y)-phosphorylation regulated (Fibrousheathin 2), isoform CRA_b	1424558_a_at;1430007_a_at	GC	GC	-	-
Q66HB6	-	yes	71213	Cage1	Cancer antigen 1	1434810_a_at;1434811_at;1456224_x_at	GC	GC	-	-
Q6SP97	yes	-	71233	Enkur	MCG17615 Novel protein (4933434I06Rik) Putative uncharacterized protein	1428960_at	GC	GC	-	-
A6QPE2	yes	-	71564	Izumo4	RIKEN cDNA 9030607L17, isoform CRA_a Uncharacterized protein	-	-	-	-	1
Q8K1G0	yes	-	71566	Acam	Adipocyte adhesion molecule Adipocyte-specific protein 5 Coxsackie- and adenovirus receptor-like membrane protein	-	-	-	-	-
A0MZ67	-	yes	71653	Kiaa1598	Shootin-1	1429055_at;1382630_at	SC	SC	SC	-
P17164	-	yes	71665	Fuca1	Tissue alpha-L-fucosidase Alpha-L-fucosidase I Alpha-L-fucoside fucohydrolase 1	-	-	-	-	2
B7Z1Y0	yes	-	71760	Agxt2l1	Alanine--glyoxylate aminotransferase 2-like 1	-	-	-	-	-
Q2KIY5	yes	-	71772	Plbd2	Putative phospholipase B-like 2 66.3 kDa protein 76 kDa protein LAMA-like protein 2 Lamina ancestor homolog 2 Phospholipase B domain-containing protein 2 Putative phospholipase B-like 2 28 kDa form Putative phospholipase B-like 2 40 kDa form Putative phospholipase B-like 2 15 kDa form	-	-	-	-	-
Q2NL29;B3KRT1;Q6AYK3	yes	yes	71780	Isyna1	Inositol-3-phosphate synthase 1 Myo-inositol-1-phosphate synthase	-	-	-	-	-
P70581	-	yes	71844	Nupl1	Nucleoporin p58/p45 Nucleoporin-like protein 1	1388073_a_at	GC	-	GC	-
Q5U2X4	-	yes	71854	Dpep3	Dipeptidase 3 Membrane-bound dipeptidase 3 Protein expressed in male leptotene and zygotene spermatocytes 136	1429035_at	GC	GC	-	2
Q9DA60;Q5U2Y8	yes	-	71863	-	Uncharacterized protein C2orf57 homolog	-	-	-	-	-
Q14525;O76009	yes	-	71888	Krt33a	Keratin, type I cuticular Ha3-I Hair keratin, type I Ha3-I Keratin-33A	-	-	-	-	-
P97536	-	yes	71902	Cand1	Cullin-associated NEDD8-dissociated protein 1 Cullin-associated and neddylation-dissociated protein 1 p120 CAND1	-	-	-	-	-
D3ZAT4	yes	-	71907	Serpina9	Serpin A9	-	-	-	-	0
Q8N158	yes	-	71951	Gpc2	Glypican-2 Secreted glypican-2	-	-	-	-	1
Q3MHW9	yes	-	72017	Cyb5r1	NADH-cytochrome b5 reductase 1 NAD(P)H:quinone oxidoreductase type 3 polypeptide A2	-	-	-	-	2
A0JN92	yes	-	72046	Urgcp	2010005J08Rik protein	-	-	-	-	-
A6H6Z7	yes	-	72119	Tpx2	Putative uncharacterized protein	-	-	-	-	-
Q8N7J2	yes	-	72125	Fam123a	Protein FAM123A	1454051_at;1383390_at	GC	GC	GC	-
O75264	yes	-	72273	-	Transmembrane protein C19orf77 homolog	-	-	-	-	-
Q68FU1	-	yes	72287	Plekhf1	Pleckstrin homology domain-containing family F member 1 Lysosome-associated apoptosis-inducing protein containing PH and FYVE domains	-	-	-	-	2
Q53FD0	yes	-	72350	Fam164c	Putative uncharacterized protein	1453602_at	GC	GC	-	-
A2VDT7	yes	-	72415	Sgol1	Shugoshin-like 1	-	-	-	-	-
Q4V8F9	-	yes	72479	Hsdl2	Hydroxysteroid dehydrogenase-like protein 2	-	-	-	-	-
Q8VCI1	yes	-	72556	Zfp566	Zinc finger protein 566	-	-	-	-	-
A1A535	yes	-	72789	Veph1	Ventricular zone-expressed PH domain-containing protein 1 Protein melted homolog	-	-	-	-	-
Q5EB82;Q9NQ79;Q8R555	yes	-	72832	Crtac1	Cartilage acidic protein 1 68 kDa chondrocyte-expressed protein ASPIC Protein CRTAC1-B	1426606_at	GC	GC	-	0
Q9QZP2	-	yes	72843	Prdm4	PR domain zinc finger protein 4 PR domain-containing protein 4	-	-	-	-	-
Q8MJN0;Q9D9Q3	yes	-	73297	1700034I23Rik	Putative uncharacterized protein RIKEN cDNA 1700034I23 gene	1419016_at	GC	GC	-	-
Q2YDK7	yes	-	73412	Txndc3	Thioredoxin domain-containing protein 3 Spermatid-specific thioredoxin-2	1431871_at	GC	GC	-	2
Q3SWT4	-	yes	73473	Iws1	Protein IWS1 homolog IWS1-like protein	-	-	-	-	-
Q2YDL8;Q6IE07	yes	-	73481	1700074P13Rik	1700074P13Rik protein RIKEN cDNA 1700074P13, isoform CRA_a	1432301_a_at	GC	GC	-	1
Q3T010	yes	-	73523	Pebp4	Putative uncharacterized protein	1430707_s_at;1453484_at	GC	GC	-	0
Q96EY5	yes	-	73711	Fam125a	Multivesicular body subunit 12A ESCRT-I complex subunit MVB12A Protein FAM125A	-	-	-	-	2
Q5DPW9;Q15828	yes	-	73720	Cst6	Cystatin E/M Cystatin M/E Putative uncharacterized protein	1427910_at	SC	SC	-	0
P21139	-	yes	73744	Man2c1	Cytosolic alpha-D-mannosidase Mannosidase, alpha, class 2C, member 1 Putative uncharacterized protein	-	-	-	-	2
D3ZQG8;Q62909	yes	yes	73804	Kif2c	Putative uncharacterized protein	1369380_at	GC	-	GC	-
Q5R458	yes	-	74013	Rftn2	Raftlin-2 Raft-linking protein 2	-	-	-	-	-
Q5RKH0	-	yes	74022	Glyr1	RIKEN cDNA 3930401K13 Uncharacterized protein	-	-	-	-	-
Q08D76	yes	-	74048	-	Platelet receptor Gi24	-	-	-	-	2
O70595	-	yes	74104	Abcb6	ATP-binding cassette sub-family B member 6, mitochondrial	-	-	-	-	2
O14978	yes	-	74120	Zfp263	Putative uncharacterized protein	-	-	-	-	-
Q6KB66	yes	-	74127	Krt80	Keratin, type II cytoskeletal 80 Cytokeratin-80 Keratin-80 Type-II keratin Kb20	-	-	-	-	2
Q80W87	yes	-	74144	Robo4	Roundabout homolog 4	1426206_at	SC	SC	-	2
O08619	-	yes	74145	F13a1	Putative uncharacterized protein	-	-	-	-	-
Q6RFY2	-	yes	74189	Phactr3	Phosphatase and actin regulator 3 Scapinin1 Scapinin1A Scapinin1C Scapinin1D	1393307_at;1429651_at	GC	GC	GC	-
B4DRC7	yes	-	74196	Ttc27	Tetratricopeptide repeat protein 27	-	-	-	-	1
Q99M63	-	yes	74255	Smu1	Smu-1 suppressor of mec-8 and unc-52 homolog (C. elegans)	-	-	-	-	-
Q76KD6	yes	-	74281	Spatc1	Speriolin Spermatogenesis and centriole-associated protein 1 Spermatogenic cell-specific Cdc20-binding protein	1429864_at;1385225_at	GC	GC	GC	2
Q5EA28	yes	-	74322	Cxxc1	CXXC finger 1 (PHD domain), isoform CRA_f CpG binding protein	-	-	-	-	-
Q4G0I1	yes	-	74369	Mei1	Meiosis inhibitor protein 1 Meiosis defective protein 1	1429929_at	GC	GC	-	2
Q9NX45	yes	-	74434	Sohlh2	Spermatogenesis- and oogenesis-specific basic helix-loop-helix-containing protein 2	-	-	-	-	2
P38567	yes	-	74468	Hyal5	Hyal-5 Hyaluronoglucosaminidase 5 Putative uncharacterized protein	1438994_at	GC	GC	-	2
Q3KNS1	yes	-	74675	Ptchd3	Patched domain-containing protein 3 RND-type protein RNDEu-3	1431518_at	GC	GC	-	-
Q86WA0;Q14BI7	yes	-	74691	Tdrd9	Putative ATP-dependent RNA helicase TDRD9 Tudor domain-containing protein 9	1453357_at	GC	GC	-	2
D3ZG06	yes	-	74694	Tbc1d30	TBC1 domain family member 30	-	-	-	-	-
Q9D576	yes	-	74709	4930505O20Rik	MCG1035838 Putative uncharacterized protein	1431934_at	GC	GC	-	-
A3KFF6	yes	-	74716	Wbp2nl	Postacrosomal sheath WW domain-binding protein WW domain-binding protein 2-like	-	-	-	-	-
Q2KIV7	yes	-	74776	Ppa2	Inorganic pyrophosphatase 2, mitochondrial Pyrophosphate phospho-hydrolase 2	-	-	-	-	2
P80513	yes	-	74840	Manf	Arginine-rich, mutated in early stage tumors, isoform CRA_b	-	-	-	-	0
Q32LB7	yes	-	74915	Atp6v1e2	V-type proton ATPase subunit E 2 Vacuolar proton pump subunit E 2	-	-	-	-	-
Q7M6Z5	yes	-	75050	Kif27	Kinesin-like protein KIF27	1431627_at;1445404_at	GC	GC	-	-
Q9Z2I6	-	yes	75209	Sv2c	Synaptic vesicle glycoprotein 2C	1453715_at	GC	GC	-	-
O55096	-	yes	75221	Dpp3	Putative uncharacterized protein	-	-	-	-	-
Q7Z5W3	yes	-	75284	Bcdin3d	Probable methyltransferase BCDIN3D BCDIN3 domain-containing protein	-	-	-	-	-
A7MB27	yes	-	75404	Arhgap36	Rho GTPase-activating protein 36	-	-	-	-	2
Q9DAK9	yes	-	75454	Phpt1	Phosphohistidine phosphatase 1	-	-	-	-	-
Q75WB5;P97608	yes	-	75475	Oplah	5-oxoprolinase 5-oxo-L-prolinase Pyroglutamase	-	-	-	-	-
Q32PB1	yes	-	75477	Pfn3	Profilin-3 Profilin III	-	-	-	-	-
Q2TBQ6	yes	-	75482	Hspb9	Heat shock protein beta-9	1452842_at	GC	GC	-	-
Q32KP8	yes	-	75526	Spinlw1	Serine protease inhibitor-like, with Kunitz and WAP domains 1 (Eppin)	1420588_at;1392781_at	GC;SC	GC	SC	0
P62853;P62851	-	yes	75617	Rps25	MCG10725, isoform CRA_a Putative uncharacterized protein Ribosomal protein S25	-	-	-	-	-
Q922E6	yes	-	75619	Fastkd2	FAST kinase domain-containing protein 2	-	-	-	-	-
A6QQ77	yes	-	75622	Spaca3	Sperm acrosome membrane-associated protein 3 Lysozyme-like protein 3 Sperm lysozyme-like protein 1 Sperm acrosome membrane-associated protein 3, membrane form Sperm acrosome membrane-associated protein 3, processed form	1384843_at;1443825_x_at	GC	GC	GC	1
Q8K5A4	yes	-	75668	Rasl10a	Ras-like protein family member 10A Ras-like protein RRP22 Ras-related protein on chromosome 22 homolog	1376909_at;1427975_at	SC	SC	SC	-
Q2M2I5	yes	-	75706	Krt24	Keratin, type I cytoskeletal 24 Cytokeratin-24 Keratin-24 Type I keratin-24	-	-	-	-	-
Q9CYP7	yes	-	75747	Sesn3	Sestrin 3	1390910_at	GC	-	GC	-
B1H299	yes	-	75763	Dcaf17	DDB1- and CUL4-associated factor 17	-	-	-	-	2
Q5S6T3	-	yes	75847	Ispd	2-C-methyl-D-erythritol 4-phosphate cytidylyltransferase-like protein Isoprenoid synthase domain-containing protein	1430316_at	SC	SC	-	-
Q2T9N2	yes	-	75870	Tcam1	Cell adhesion molecule TCAM-1 Testicular cell adhesion molecule 1 Testicular cell adhesion molecule 1, isoform CRA_c	1435410_at	GC	GC	-	2
Q8CI08	yes	-	75991	Slain2	SLAIN motif-containing protein 2	-	-	-	-	2
Q0VF22	yes	-	76138	Ccdc138	Coiled-coil domain-containing protein 138	-	-	-	-	-
Q2KIW8	yes	-	76263	Gstk1	Glutathione S-transferase kappa 1 GST 13-13 GST class-kappa GSTK1-1 Glutathione S-transferase subunit 13	1452823_at	SC	SC	-	-
A4IFH5	yes	-	76282	Gpt	Alanine aminotransferase 1 Glutamic pyruvic transaminase 1, soluble, isoform CRA_c	-	-	-	-	-
Q3T064;Q4KLL5	yes	yes	76378	Ropn1	Ropporin-1 Rhophilin-associated 'oppo' protein Rhophilin-associated protein 1	-	-	-	-	-
Q5U5J6	yes	-	76484	Kndc1	Protein very KIND KIND domain-containing protein 1 Kinase non-catalytic C-lobe domain-containing protein 1 Ras-GEF domain-containing family member 2	-	-	-	-	-
Q2TBG1	yes	-	76573	1700027D21Rik	RIKEN cDNA 1700027D21 gene RIKEN cDNA 1700027D21, isoform CRA_a	1432333_a_at	GC	GC	-	-
Q6AXW3	yes	-	76594	Dnajc18	DnaJ homolog subfamily C member 18	-	-	-	-	2
Q2TBQ4	yes	-	76629	Wbscr28	Williams-Beuren syndrome chromosomal region 28 protein homolog	-	-	-	-	-
Q08DL2	yes	-	76630	Stambpl1	AMSH-like protease AMSH family protein STAM-binding protein-like 1	-	-	-	-	-
Q2TBH3	yes	-	76652	Arpm1	Actin-related protein M1 homolog	1429788_at	GC	GC	-	-
A3KMX7	yes	-	76668	Mdh1b	Putative malate dehydrogenase 1B	1429842_at	GC	GC	-	-
P29314	-	yes	76846	Rps9	40S ribosomal protein S9	-	-	-	-	-
Q08DJ0	yes	-	76897	Ralyl	RNA-binding Raly-like protein	-	-	-	-	-
Q8BUY5	yes	-	76916	-	Transmembrane protein C3orf1 homolog	-	-	-	-	2
Q62991	-	yes	76983	Scfd1	Sec1 family domain-containing protein 1 Syntaxin-binding protein 1-like 2	-	-	-	-	-
Q9H0R4	yes	-	76987	Hdhd2	Haloacid dehalogenase-like hydrolase domain-containing protein 2	-	-	-	-	-
Q6IFZ5;Q01546	yes	-	77055	Krt76	Keratin, type II cytoskeletal 2 oral Keratin-76 Type-II keratin Kb9	-	-	-	-	-
A2AJB1	yes	-	77058	Kiaa1984	Uncharacterized coiled-coil domain-containing protein KIAA1984	1431533_at	GC	GC	-	-
Q32L99	yes	-	77219	Ptgr2	Prostaglandin reductase 2 15-oxoprostaglandin 13-reductase Zinc-binding alcohol dehydrogenase domain-containing protein 1	1453156_s_at	SC	SC	-	-
Q9JLT0	-	yes	77579	Myh10	Myosin, heavy polypeptide 10, non-muscle	-	-	-	-	-
D3ZSG2	yes	-	77781	Epm2aip1	EPM2A-interacting protein 1 Laforin-interacting protein	1434105_at;1434106_at	SC	SC	-	3
O60285	yes	-	77976	Nuak1	NUAK family SNF1-like kinase 1	1438684_at	SC	SC	-	-
Q9D2E9	yes	-	78052	Tmem190	Transmembrane protein 190	1432550_at	GC	GC	-	2
Q3SZF0	yes	-	78245	Acbd7	Acyl-Coenzyme A binding domain containing 7	-	-	-	-	-
P62990;P62988	yes	yes	78294	Rps27a	MCG13441 MCG15222 Ribosomal protein S27A Ribosomal protein S27a	-	-	-	-	2
Q62667	-	yes	78388	Mvp	Putative uncharacterized protein	-	-	-	-	-
Q99PT0	-	yes	78394	Ddx52	DEAD (Asp-Glu-Ala-Asp) box polypeptide 52	-	-	-	-	-
Q9BWK5	yes	-	78412	Mri	Modulator of retrovirus infection homolog	-	-	-	-	1
Q2NKZ5;Q32KQ9	yes	-	78609	Cst14	Cystatin-14 Cystatin SC	1370786_at	SC	-	SC	2
Q5XI53	-	yes	78832	-	Uncharacterized protein C10orf46 homolog	-	-	-	-	-
Q812E8	yes	-	78914	Nadsyn1	Glutamine-dependent NAD(+) synthetase NAD(+) synthase [glutamine-hydrolyzing] NAD(+) synthetase NH3-dependent NAD(+) synthetase-like protein	-	-	-	-	-
Q3MHZ2	yes	-	79043	Spsb3	SPRY domain-containing SOCS box protein 3	-	-	-	-	-
Q5M836	-	yes	80289	Lysmd3	LysM and putative peptidoglycan-binding domain-containing protein 3	-	-	-	-	-
Q8C7C2	yes	-	80877	Lrba	Putative uncharacterized protein	-	-	-	-	-
Q8BI06	yes	-	80982	9930013L23Rik	9930013L23Rik protein	-	-	-	-	2
A5D7U0	yes	-	80986	Ckap2	Cytoskeleton-associated protein 2	-	-	-	-	-
O15209	yes	-	81630	Zbtb22	MCG22997	-	-	-	-	-
Q5QD51	-	yes	83397	Akap12	A kinase (PRKA) anchor protein (Gravin) 12 A kinase (PRKA) anchor protein (Gravin) 12, isoform CRA_b	-	-	-	-	-
Q3ZBA3	yes	-	83436	Plekha2	Pleckstrin homology domain-containing family A member 2 PH domain-containing adaptor PHAD47 Tandem PH domain-containing protein 2	1417288_at;1417289_at	SC	SC	-	-
Q1LZB9	yes	-	83554	Fstl3	Follistatin-like 3 Putative uncharacterized protein	-	-	-	-	0
Q5BJU7	-	yes	83767	Wasf1	Wiskott-Aldrich syndrome protein family member 1 Protein WAVE-1	-	-	-	-	-
A7YW22	yes	-	83964	Jam3	Junctional adhesion molecule C JAM-2 Junctional adhesion molecule 3	-	-	-	-	-
Q0IIM6	yes	-	84092	Usp8	Ubiquitin carboxyl-terminal hydrolase 8 Deubiquitinating enzyme 8 Ubiquitin isopeptidase Y Ubiquitin thiolesterase 8 Ubiquitin-specific-processing protease 8	-	-	-	-	-
A8YXY3	yes	-	93684	2015-09-01	15 kDa selenoprotein	-	-	-	-	2
Q3ZBL4	yes	-	93730	Lztfl1	Leucine zipper transcription factor-like protein 1	-	-	-	-	-
Q99MX7	yes	-	94047	Cecr6	Cat eye syndrome chromosome region, candidate 6 homolog (Human)	-	-	-	-	2
Q923T7	yes	-	94089	Trim7	Tripartite motif-containing protein 7 Glycogenin-interacting protein	1425743_at;1439352_at	SC	SC	-	-
Q8TC04	yes	-	94179	Krt23	Keratin 23	1418213_at	GC	GC	-	-
O08961	-	yes	94187	Znf423	Zinc finger protein 423 Early B-cell factor-associated zinc finger protein Olf1/EBF-associated zinc finger protein Smad- and Olf-interacting zinc finger protein	1388216_at;1396860_s_at	GC	-	GC	-
P97616	-	yes	94191	Adarb2	Double-stranded RNA-specific editase B2 RNA-dependent adenosine deaminase 3 RNA-editing deaminase 2 RNA-editing enzyme 2 dsRNA adenosine deaminase B2	-	-	-	-	-
Q92563	yes	-	94214	Spock2	Testican-2 SPARC/osteonectin, CWCV, and Kazal-like domains proteoglycan 2	-	-	-	-	0
Q5U2P1	-	yes	94219	Cnnm2	Metal transporter CNNM2 Ancient conserved domain-containing protein 2 Cyclin-M2	-	-	-	-	-
Q9JKM5	-	yes	94226	S1pr5	Sphingosine 1-phosphate receptor 5 Endothelial differentiation G-protein-coupled receptor 8 Lysophospholipid receptor B4 Sphingosine 1-phosphate receptor Edg-8	1449365_at	SC	SC	-	-
Q64550	-	yes	94284	Ugt1a6	UDP-glucuronosyltransferase 1-6 Phenol UDP-glucuronosyltransferase UGP1A1 UGT1A6	-	-	-	-	2
Q9H7Z7	yes	-	96979	Ptges2	Prostaglandin E synthase 2 Prostaglandin E synthase 2, isoform CRA_b	-	-	-	-	-
Q08DS5	yes	-	97112	Nmd3	60S ribosomal export protein NMD3	-	-	-	-	-
Q96A73	yes	-	97820	Kiaa1191	UPF0498 protein KIAA1191	-	-	-	-	-
A2VDL6	yes	-	98660	Atp1a2	MCG142115, isoform CRA_c	1386911_at	SC	-	SC	-
O94986	yes	-	99100	Cep152	Centrosomal protein 152	-	-	-	-	-
Q6IFU8	-	yes	16667	Krt17	Keratin, type I cytoskeletal 17 Cytokeratin-17 Keratin-17	1397645_at	GC	-	GC	2
P59996	-	yes	100102	Pcsk9	Proprotein convertase subtilisin/kexin type 9 Neural apoptosis-regulated convertase 1 Proprotein convertase 9 Subtilisin/kexin-like protease PC9	-	-	-	-	0
D3DPM3	yes	-	100169	Phactr4	Phosphatase and actin regulator 4	-	-	-	-	-
Q5GIA7	yes	-	100986	Akap9	A-kinase anchor protein 9 Protein kinase A-anchoring protein 9	1435769_at;1383151_at;1446237_at	SC;GC	SC;GC	SC	2
D4A6T2	yes	-	101122	Rpusd3	RNA pseudouridylate synthase domain-containing protein 3	-	-	-	-	-
Q7TSH4	yes	-	101565	Cep110	Centrosomal protein CP110 Centrosomal protein of 110 kDa	-	-	-	-	-
Q68FG3	yes	-	101685	Spty2d1	Protein SPT2 homolog SPT2 domain-containing protein 1	-	-	-	-	-
Q5RAP0	yes	-	101869	Unc45a	Protein unc-45 homolog A Stromal membrane-associated protein 1	-	-	-	-	-
Q0VCS8	yes	-	103140	Gstt3	Glutathione S-transferase theta 3 Glutathione S-transferase, theta 3	-	-	-	-	-
Q692V3	yes	-	103220	Gnn	Tetratricopeptide repeat protein GNN Grp94-neighboring nucleotidase	1441409_at	GC	GC	-	-
Q6AXZ4	-	yes	103268	2410017P07Rik	2410017P07Rik protein	-	-	-	-	-
O14980	yes	-	103573	Xpo1	Putative uncharacterized protein	-	-	-	-	-
Q9QUK9	yes	-	103964	Try5	MCG15083 RIKEN cDNA 1810049H19 gene TESP4 Trypsinogen 9	-	-	-	-	2
A6QQA8	yes	-	104009	Qsox1	Sulfhydryl oxidase 1 Quiescin Q6 Skin sulfhydryl oxidase	-	-	-	-	2
Q62910	-	yes	104015	Synj1	Uncharacterized protein	-	-	-	-	2
P16638	-	yes	104112	Acly	ATP citrate lyase Putative uncharacterized protein	-	-	-	-	-
O88480	yes	-	104248	Cabin1	Cabin1 protein	-	-	-	-	-
Q8MKF1	yes	-	105663	Thtpa	Thiamine-triphosphatase	-	-	-	-	-
Q7TPH6	yes	-	105689	Mycbp2	Probable E3 ubiquitin-protein ligase MYCBP2 Myc-binding protein 2 Pam/highwire/rpm-1 protein Protein associated with Myc	-	-	-	-	3
D4A0F2	yes	-	106064	-	UPF0600 protein C5orf51 homolog	1381915_at	SC	-	SC	3
Q3T056	yes	-	106557	Ldhal6b	L-lactate dehydrogenase A-like protein Lactate dehydrogenase A-like 6B	1434247_at	GC	GC	-	-
Q32LM8	yes	-	106582	Nrm	Nurim Nuclear envelope membrane protein Nuclear rim protein	-	-	-	-	2
D4AB98	yes	-	106877	Afap1l1	Actin filament associated protein 1-like 1 Expressed sequence AI173486, isoform CRA_c	1454727_at;1373181_at	GC	GC	GC	-
P35527	yes	-	107656	Krt9	Keratin, type I cytoskeletal 9 Cytokeratin-9 Keratin-9	-	-	-	-	-
Q08834	-	yes	107895	Mgat5	Mannoside acetylglucosaminyltransferase 5	1369396_at	GC	-	GC	-
Q86SF2	yes	-	108150	Galnt7	Putative uncharacterized protein	-	-	-	-	2
Q6PD18	yes	-	108153	Adamts7	Adamts7 protein	-	-	-	-	0
A4FUD0	yes	-	108156	Mthfd1	C1-tetrahydrofolate synthase Putative uncharacterized protein	-	-	-	-	-
Q5EA01	yes	-	108902	B3gnt1	N-acetyllactosaminide beta-1,3-N-acetylglucosaminyltransferase I-beta-1,3-N-acetylglucosaminyltransferase Poly-N-acetyllactosamine extension enzyme UDP-GlcNAc:betaGal beta-1,3-N-acetylglucosaminyltransferase 1	1376202_at	SC	-	SC	2
Q58FA4	yes	-	108961	E2f8	Transcription factor E2F8	1377410_at;1448080_at	GC	GC	GC	3
Q08D91;Q6IG05	yes	yes	109052	Krt75	Keratin, type II cytoskeletal 75 Cytokeratin-75 Keratin-6 hair follicle Keratin-75 Type II keratin-K6hf Type-II keratin Kb18	-	-	-	-	-
Q9NVR5	yes	-	109065	Ktu	Protein kintoun	-	-	-	-	-
Q0P5D6	yes	-	109222	Rarres1	Putative uncharacterized protein	1438055_at	SC	SC	-	1
Q6AYS7	-	yes	109652	Acy1	Aminoacylase-1 N-acyl-L-amino-acid amidohydrolase	-	-	-	-	-
Q8C8R3	yes	-	109676	Ank2	Ankyrin-2 Brain ankyrin	1373351_at;1434264_at	SC	SC	SC	-
Q9Z1P2	-	yes	109711	Actn1	Alpha-actinin-1 Alpha-actinin cytoskeletal isoform F-actin cross-linking protein Non-muscle alpha-actinin-1	1398294_at	SC	-	SC	2
P20673	-	yes	109900	Asl	Argininosuccinate lyase Arginosuccinase	-	-	-	-	-
Q3T074	yes	-	109979	Art3	Ecto-ADP-ribosyltransferase 3 Mono(ADP-ribosyl)transferase 3 NAD(P)(+)--arginine ADP-ribosyltransferase 3	1441752_at	GC	GC	-	2
P46019	yes	-	110094	Phka2	Phosphorylase kinase alpha 2	-	-	-	-	-
Q3SZI0;Q68FX1	yes	yes	110119	Mpi	MCG4013	-	-	-	-	2
P80177;P30904	yes	yes	17319	Mif	MCG3124, isoform CRA_b Macrophage migration inhibitory factor Putative uncharacterized protein	1433109_at	GC	GC	-	2
Q5RAZ0	yes	-	110196	Fdps	Fdps protein MCG17543, isoform CRA_b	-	-	-	-	-
P01946	-	yes	110257	Hba-a1	Alpha globin 1 Alpha globin 2 Alpha-globin Hemoglobin alpha, adult chain 1 Hemoglobin alpha, adult chain 2	-	-	-	-	-
P13647	yes	-	110308	Krt5	Keratin 5	-	-	-	-	-
Q29S21	yes	-	110310	Krt7	Keratin, type II cytoskeletal 7 Cytokeratin-7 Keratin-7 Type-II keratin Kb7	1423952_a_at	SC	SC	-	-
Q45VK7	yes	-	110350	Dync2h1	Cytoplasmic dynein 2 heavy chain 1 Cytoplasmic dynein 2 heavy chain Dynein cytoplasmic heavy chain 2 Dynein heavy chain 11 Dynein heavy chain isotype 1B	-	-	-	-	-
Q2KIK9	yes	-	110382	C8b	Complement component 8, beta subunit Complement component 8, beta subunit, isoform CRA_b	1427472_a_at	GC	GC	-	0
Q4AE77	yes	-	110532	Adarb1	Adenosine deaminase, RNA-specific, B1, isoform CRA_d	1421480_a_at;1391888_at	GC	GC	GC	-
A6QP67	yes	-	110596	Rgnef	Rho-guanine nucleotide exchange factor 190 kDa guanine nucleotide exchange factor Rho-interacting protein 2	-	-	-	-	-
P22199	-	yes	110784	Nr3c2	Nr3c2 protein	-	-	-	-	3
P38117	yes	-	110826	Etfb	Electron transfer flavoprotein subunit beta	-	-	-	-	-
B4DT43	yes	-	110842	Etfa	Electron transferring flavoprotein, alpha polypeptide	-	-	-	-	-
Q2TBX4	yes	-	110920	Hspa13	Heat shock 70 kDa protein 13 Microsomal stress-70 protein ATPase core Stress-70 protein chaperone microsome-associated 60 kDa protein	-	-	-	-	-
Q9Z1R9	yes	-	114228	Prss1	MCG124046 Protease, serine, 1 (Trypsin 1) Trypsinogen 16	1415954_at	GC	GC	-	-
Q9JLG9	-	yes	114230	Aipl1	Putative uncharacterized protein	-	-	-	-	-
Q6MG61	-	yes	114584	Clic1	Chloride intracellular channel 1, isoform CRA_c	-	-	-	-	-
D3Z741	yes	-	114671	4930444G20Rik	Uncharacterized protein	1451875_at;1430390_x_at	GC	GC	-	-
Q5FX52	-	yes	114875	Plcz1	1-phosphatidylinositol-4,5-bisphosphate phosphodiesterase zeta-1 Phosphoinositide phospholipase C-zeta-1 Phospholipase C-zeta-1	1422658_at;1432405_a_at	GC	GC	-	-
Q2KJF1	yes	-	117586	A1bg	Alpha-1B-glycoprotein Alpha-1-B glycoprotein	-	-	-	-	0
Q6NVF4	yes	-	117599	Helb	DNA helicase B	-	-	-	-	-
P82931	yes	-	121022	Mrps6	Putative uncharacterized protein	-	-	-	-	-
A2VE11	yes	-	140559	Igsf8	Immunoglobulin superfamily member 8 CD81 partner 3 Glu-Trp-Ile EWI motif-containing protein 2 Keratinocyte-associated transmembrane protein 4 Prostaglandin regulatory-like protein	-	-	-	-	-
Q78EJ9	-	yes	170725	Capn8	Calpain-8 New calpain 2 Stomach-specific M-type calpain	-	-	-	-	-
A1XC20	yes	-	170743	Tlr7	Tlr7 protein Toll-like receptor 7 Toll-like receptor 7 isoform	-	-	-	-	2
O54975	-	yes	170750	Xpnpep1	X-prolyl aminopeptidase	-	-	-	-	-
B0YJ61	yes	-	170761	Pdzd3	Na(+)/H(+) exchange regulatory cofactor NHE-RF4 Natrium-phosphate cotransporter IIa C-terminal-associated protein 2 PDZ domain-containing protein 2 PDZ domain-containing protein 3 Sodium-hydrogen exchanger regulatory factor 4	-	-	-	-	-
Q9JMC1	-	yes	170835	Inpp5j	Inositol polyphosphate 5-phosphatase J Phosphatidylinositol (4,5) bisphosphate 5-phosphatase, A, isoform CRA_b Putative uncharacterized protein	-	-	-	-	-
Q9QXL7	-	yes	171567	Nme7	Putative uncharacterized protein	-	-	-	-	-
Q6P6S3	-	yes	192120	Bspry	B-box and SPRY domain containing B-box and SPRY domain containing, isoform CRA_a	-	-	-	-	-
Q5XI73	-	yes	192662	Arhgdia	Rho GDP-dissociation inhibitor 1 GDI-1 Rho-GDI alpha	-	-	-	-	-
Q3ZBV9	yes	-	192970	Dhrs11	Dehydrogenase/reductase SDR family member 11	-	-	-	-	0
Q61696	yes	-	193740	Hspa1a	Heat shock protein 1B Hspa1b protein	1419625_at	GC	GC	-	-
Q8K5B3	yes	yes	193813	Mcfd2	Multiple coagulation factor deficiency 2 isoform 1 Multiple coagulation factor deficiency 2, isoform CRA_a	-	-	-	-	1
Q96PE2	yes	-	207212	Arhgef17	Rho guanine nucleotide exchange factor 17	1419938_s_at;1373541_at;1374907_at	SC	SC	SC	-
A6QPS2	yes	-	207798	Gramd1c	GRAM domain-containing protein 1C	1434725_at	GC	GC	-	-
Q8N3T6	yes	-	208213	Tmem132c	Transmembrane protein 132C	-	-	-	-	-
Q91XD8	yes	-	208638	Slc25a38	Solute carrier family 25 member 38	-	-	-	-	-
Q925N6	-	yes	209268	Igsf1	Immunoglobulin superfamily member 1 Inhibin-binding protein	1370410_at	SC	-	SC	-
Q5NVC4;A2VE29	yes	-	209378	Itih5	Inter-alpha-trypsin inhibitor heavy chain H5	-	-	-	-	1
Q80XJ3	yes	-	209683	Ttc28	Tetratricopeptide repeat protein 28	-	-	-	-	2
Q3V0G6	yes	-	210940	4931408C20Rik	Putative uncharacterized protein	-	-	-	-	2
Q9Y250	yes	-	211134	Lzts1	Leucine zipper, putative tumor suppressor 1	1377171_at	SC	-	SC	-
Q9Z220	-	yes	211484	Tsga10	Testis-specific gene 10 protein	-	-	-	-	-
Q4G177	yes	-	211548	Nomo1	Nodal modulator 1	-	-	-	-	1
Q2TBK3	yes	-	211623	Plac9	Placenta-specific protein 9	1384558_at	SC	-	SC	1
D3ZFW6	yes	-	212123	Dcaf15	DDB1- and CUL4-associated factor 15	-	-	-	-	-
Q5E9H9	yes	-	213012	Abhd10	Abhydrolase domain-containing protein 10, mitochondrial	1379724_at	SC	-	SC	2
Q5XHX6	-	yes	213272	Txndc2	Thioredoxin domain-containing protein 2 Spermatid-specific thioredoxin-1 Thioredoxin-4	1437266_at	GC	GC	-	-
Q6XUX2	-	yes	213452	Dstyk	Dual serine/threonine and tyrosine protein kinase Dusty protein kinase Receptor-interacting serine/threonine-protein kinase 5	-	-	-	-	-
Q8IW93	yes	-	213649	Arhgef19	Rho guanine nucleotide exchange factor 19 Ephexin-2 Weakly similar to Rho GEF 5	-	-	-	-	-
A7MBJ0;Q5FVM7	yes	yes	214063	Dnajc16	DnaJ (Hsp40) homolog, subfamily C, member 16 DnaJ (Hsp40) homolog, subfamily C, member 16, isoform CRA_a	-	-	-	-	-
Q5PQJ5	-	yes	214137	Arhgap29	Rho GTPase-activating protein 29 Rho-type GTPase-activating protein 29	-	-	-	-	-
Q6ZUT6	yes	-	214239	-	Uncharacterized protein C15orf52 homolog	-	-	-	-	2
Q8NFY4	yes	-	214968	Sema6d	Sema domain, transmembrane domain (TM), and cytoplasmic domain, (Semaphorin) 6D Sema domain, transmembrane domain (TM), and cytoplasmic domain, (Semaphorin) 6D, isoform CRA_c	1453055_at;1389353_at;1448060_at	SC	SC	SC	2
Q8VD75	yes	-	215114	Hip1	Huntingtin-interacting protein 1 Huntingtin-interacting protein I	-	-	-	-	-
Q3UYV6	yes	-	215476	C330019G07Rik	EMO2 Putative uncharacterized protein	-	-	-	-	-
O09175	-	yes	215615	Rnpep	Putative uncharacterized protein	-	-	-	-	0
P09606	-	yes	215707	Ccdc92	Coiled-coil domain-containing protein 92	-	-	-	-	-
Q91W97	yes	-	216019	Hkdc1	Putative hexokinase HKDC1 Hexokinase domain-containing protein 1	-	-	-	-	-
A2VE41	yes	-	216616	Efemp1	EGF-containing fibulin-like extracellular matrix protein 1 Fibulin-3	1427183_at	SC	SC	-	0
B7ZKZ2	yes	-	217030	Synrg	Synergin gamma AP1 subunit gamma-binding protein 1 Gamma-synergin	-	-	-	-	3
Q6T393	-	yes	217116	Spata20	Spermatogenesis-associated protein 20 Sperm-specific protein 411 Transcript increased in spermiogenesis 78 protein	-	-	-	-	-
Q8IZW8	yes	-	217169	Tns4	Tensin 4	-	-	-	-	-
Q8VIH9	yes	-	217369	Uts2r	Urotensin 2 receptor	-	-	-	-	-
Q66H99	-	yes	217431	Nol10	Putative uncharacterized protein	-	-	-	-	-
Q2KIN3	yes	-	217648	Gm527	Uncharacterized protein C14orf28 homolog	-	-	-	-	-
O19071	yes	-	217664	Mgat2	Alpha-1,6-mannosyl-glycoprotein 2-beta-N-acetylglucosaminyltransferase Beta-1,2-N-acetylglucosaminyltransferase II GlcNAc-T II Mannoside acetylglucosaminyltransferase 2 N-glycosyl-oligosaccharide-glycoprotein N-acetylglucosaminyltransferase II	1426350_at	SC	SC	-	-
B1WBU8	-	yes	217682	3830431G21Rik	RIKEN cDNA 3830431G21 gene	1436035_at	GC	GC	-	-
Q62975	-	yes	217847	Serpina10	Protein Z-dependent protease inhibitor Serpin A10	-	-	-	-	0
Q3T077	yes	-	219038	Tppp2	Tubulin polymerization-promoting protein family member 2	-	-	-	-	-
D4A194	yes	-	219103	Cenpj	Centromere protein J	-	-	-	-	-
B3KXY2	yes	-	223825	Heatr7b2	HEAT repeat-containing protein 7B2	-	-	-	-	-
P59510	yes	-	223838	Adamts20	Putative uncharacterized protein	-	-	-	-	0
Q6NXH9;Q6IG03	yes	yes	223915	Krt73	Keratin, type II cytoskeletal 73 Cytokeratin-73 Keratin-73 Type II inner root sheath-specific keratin-K6irs3 Type-II keratin Kb36	1436557_at	GC	GC	-	-
P40144	yes	-	224129	Adcy5	Adenylate cyclase type 5 ATP pyrophosphate-lyase 5 Adenylate cyclase type V Adenylyl cyclase 5	-	-	-	-	-
Q80W49	yes	-	224273	Crybg3	Beta/gamma crystallin domain-containing protein 3	-	-	-	-	-
Q8JZM0	yes	-	224481	Tfb1m	Dimethyladenosine transferase 1, mitochondrial Mitochondrial 12S rRNA dimethylase 1 Mitochondrial transcription factor B1 S-adenosylmethionine-6-N', N'-adenosyl(rRNA) dimethyltransferase 1	-	-	-	-	-
Q6MG49	-	yes	224727	Bat3	Large proline-rich protein BAT3 BAG family molecular chaperone regulator 6 HLA-B-associated transcript 3 Protein Scythe	-	-	-	-	-
Q63364	-	yes	224938	Pja2	E3 ubiquitin-protein ligase Praja-2 RING finger protein 131	-	-	-	-	-
Q6PAC4	yes	-	225004	-	Uncharacterized protein C2orf71 homolog	1425306_at	GC	GC	-	-
Q02413	yes	-	225256	Dsg1b	Desmoglein 1 beta MCG140886	-	-	-	-	1
B0BNE6	yes	-	225887	Ndufs8	NADH dehydrogenase (Ubiquinone) Fe-S protein 8 NADH dehydrogenase (Ubiquinone) Fe-S protein 8, isoform CRA_a	-	-	-	-	2
Q4KLZ6	-	yes	225913	Dak	Bifunctional ATP-dependent dihydroxyacetone kinase/FAD-AMP lyase (cyclizing) ATP-dependent dihydroxyacetone kinase Glycerone kinase FAD-AMP lyase (cyclizing) FAD-AMP lyase (cyclic FMN forming) FMN cyclase	1397699_at	GC	-	GC	-
Q91W63	yes	-	225994	Nrk1	Nicotinamide riboside kinase 1 Nicotinic acid riboside kinase 1 Ribosylnicotinamide kinase 1 Ribosylnicotinic acid kinase 1	-	-	-	-	-
Q9JK45	yes	-	226922	Kcnq5	Potassium voltage-gated channel subfamily KQT member 5 KQT-like 5 Potassium channel subunit alpha KvLQT5 Voltage-gated potassium channel subunit Kv7.5	-	-	-	-	-
Q3KR73	yes	yes	226976	Kiaa1310	Uncharacterized protein KIAA1310	-	-	-	-	-
Q53TQ3	yes	-	227195	Ino80d	INO80 complex subunit D	1434841_at	SC	SC	-	-
Q3MHM5;Q6P9T8	yes	yes	227613	Tubb2c	Tubulin beta-2C chain	-	-	-	-	-
Q5T9C9	yes	-	227733	Pip5kl1	Phosphatidylinositol-4-phosphate 5-kinase-like protein 1 Phosphatidylinositol phosphate kinase homolog	1427900_at	GC	GC	-	-
Q3SX14;Q68FP1	yes	yes	227753	Gsn	Gelsolin Gelsolin, isoform CRA_b	-	-	-	-	0
P48201	yes	-	228033	Atp5g3	ATP synthase, H+ transporting, mitochondrial F0 complex, subunit c (Subunit 9), isoform 3 ATP synthase, H+ transporting, mitochondrial F0 complex, subunit c (Subunit 9), isoform 3, isoform CRA_a	-	-	-	-	-
D3DQQ8	yes	-	228356	-	UPF0705 protein C11orf49 homolog	-	-	-	-	-
A2AHL1	yes	-	228432	Ano3	Anoctamin-3 Transmembrane protein 16C	1368667_at	GC	-	GC	-
Q66HG9	yes	-	228607	Mavs	Novel protein (D430028G21Rik) RIKEN cDNA D430028G21, isoform CRA_a	1439185_x_at	SC	SC	-	-
Q5RES8	yes	-	228876	Zfp334	Zinc finger protein 334	-	-	-	-	-
Q9C0D6	yes	-	229474	Fhdc1	Fhdc1 protein	-	-	-	-	-
A2VD12	-	yes	229534	Pbxip1	Pre-B-cell leukemia transcription factor-interacting protein 1 Hematopoietic PBX-interacting protein	-	-	-	-	1
Q5D862	yes	-	229574	Flg2	Filaggrin-2 Intermediate filament-associated protein	-	-	-	-	-
Q2TA34	yes	-	229588	Gm128	Uncharacterized protein C1orf56 homolog	1391137_at;1443635_at	GC	GC	GC	1
Q8BGT9;A6QLX6	yes	-	230145	Galnt12	UDP-N-acetyl-alpha-D-galactosamine:polypeptide N-acetylgalactosaminyltransferase UDP-N-acetyl-alpha-D-galactosamine:polypeptide N-acetylgalactosaminyltransferase 12	1437760_at	SC	SC	-	-
A2AA80	yes	-	230872	Crocc	Ciliary rootlet coiled-coil, rootletin	-	-	-	-	2
Q8C3X4	yes	-	231279	Guf1	Translation factor Guf1, mitochondrial Elongation factor 4 homolog GTPase Guf1 Ribosomal back-translocase	1455163_at	SC	SC	-	-
Q9P241	yes	-	231287	Atp10d	Probable phospholipid-transporting ATPase VD ATPase class V type 10D	-	-	-	-	-
A4FV03	yes	-	231380	Uba6	Ubiquitin-like modifier-activating enzyme 6 Ubiquitin-activating enzyme E1-like protein 2	1393086_at;1376157_at	SC	-	SC	-
Q3UDK1	yes	-	231712	Trafd1	TRAF-type zinc finger domain-containing protein 1 Protein FLN29	-	-	-	-	-
Q7SIH1;P01023;P06238	yes	yes	232345	A2mp	Alpha-2-macroglobulin-P Alpha-2-macroglobulin	-	-	-	-	0
Q32LI2	yes	-	232717	Tryx3	Putative trypsin-X3	1420278_at	GC	GC	-	1
Q9QXQ6	-	yes	232836	Galp	Galanin-like peptide	-	-	-	-	0
P83509	yes	-	232906	Grlf1	Putative uncharacterized protein	-	-	-	-	-
Q68G30	-	yes	232943	Klc3	Kinesin light chain 3	1381537_at;1388068_at	GC	-	GC	-
Q32LD3	yes	-	232973	Lypd4	Ly6/PLAUR domain-containing protein 4	1437596_at	GC	GC	-	1
Q63624	-	yes	233208	Scaf1	Splicing factor, arginine/serine-rich 19	-	-	-	-	-
Q86TE4	yes	-	233271	Luzp2	Leucine zipper protein 2	-	-	-	-	1
Q2VWP9	-	yes	235472	Prtg	Protogenin Protein Shen-Dan	1377804_at	GC	-	GC	2
Q8R422	yes	-	235505	Cd109	CD109 antigen CD109 antigen, isoform CRA_a	1436346_at	SC	SC	-	2
Q2KJF7	yes	-	235582	Glyctk	Glycerate kinase	1424995_at	GC	GC	-	-
Q8CJH3	yes	-	235611	Plxnb1	Plexin B1	1435254_at	SC	SC	-	-
Q6UWV6	yes	-	238011	Enpp7	Uncharacterized protein	-	-	-	-	2
P62990;P62988	yes	yes	24108	Ubd	Ubiquitin D Diubiquitin Ubiquitin-like protein FAT10	1368762_at	GC	-	GC	2
P70535	yes	-	238405	Adam6b	ADAM6b	1436129_at;1371067_at;1436130_s_at	GC	GC	GC	-
P70535	yes	-	238406	Adam6a	A disintegrin and metallopeptidase domain 6	1436129_at;1439653_at;1371067_at;1436130_s_at	GC	GC	GC	-
Q562R1	yes	-	238880	Actbl2	Beta-actin-like protein 2 Kappa-actin	-	-	-	-	-
Q9JI93	-	yes	239559	A4galt	Alpha 1,4-galactosyltransferase	-	-	-	-	-
Q6IFZ4	yes	-	239673	4732456N10Rik	Putative uncharacterized protein	1396832_at	GC	-	GC	-
Q9BTV5	yes	-	240121	Fsd1	Fibronectin type III and SPRY domain-containing protein 1	-	-	-	-	-
A8C750	yes	-	240174	Thada	Thyroid adenoma-associated protein homolog	-	-	-	-	2
Q8WYT0	yes	-	240869	Zbtb37	Zinc finger and BTB domain containing 37	-	-	-	-	-
A6QLD5	yes	-	241128	Fam124b	Protein FAM124B	-	-	-	-	-
Q6ZXC7	yes	-	241230	St8sia6	ST8 alpha-N-acetyl-neuraminide alpha-2,8-sialyltransferase 6 ST8 alpha-N-acetyl-neuraminide alpha-2,8-sialyltransferase 6, isoform CRA_b	-	-	-	-	2
Q6NVD0	yes	-	242022	Frem2	FRAS1-related extracellular matrix protein 2 ECM3 homolog NV domain-containing protein 1	-	-	-	-	-
Q5Y982	yes	-	242093	Rxfp4	Relaxin family peptide receptor 4 Relaxin-3/INSL7 receptor 2	-	-	-	-	-
Q2KJ53	yes	-	242291	Impad1	Inositol monophosphatase domain containing 1	-	-	-	-	2
Q8N8Y2	yes	-	242341	Atp6v0d2	V-type proton ATPase subunit d 2 Osteoclast-specific vacuolar ATP synthase Vacuolar proton pump subunit d 2	-	-	-	-	-
O88871	-	yes	242425	Gabbr2	Gamma-aminobutyric acid type B receptor subunit 2 G-protein coupled receptor 51	1368952_at	GC	-	GC	-
Q0VGV0	yes	-	243905	Zfp568	Putative uncharacterized protein	-	-	-	-	-
Q80W93	yes	-	244653	Hydin	Hydrocephalus-inducing protein Protein Hy-3	1460106_at	GC	GC	-	3
Q17QG0;Q5M7A3	yes	yes	245020	Tmem22	MCG51522 Uncharacterized protein	-	-	-	-	-
Q96NW4	yes	-	245886	Ankrd27	Ankyrin repeat domain-containing protein 27 VPS9 domain-containing protein VPS9-ankyrin-repeat protein	1425112_at	GC	GC	-	2
A4IFA5;D3ZAE6	yes	-	246154	Vasn	Vasorin Protein slit-like 2	1455812_x_at	SC	SC	-	2
A7LM96	yes	-	246700	Defb19	Beta-defensin 19 Defensin, beta 19 Testis-specific beta-defensin-like protein	-	-	-	-	0
Q6QRN6	yes	-	246703	Apoa1bp	Apolipoprotein A-I-binding protein	-	-	-	-	1
Q05961	-	yes	246730	Oas1a	MCG141815 Putative uncharacterized protein	-	-	-	-	-
P53792	-	yes	246787	Slc5a2	Sodium/glucose cotransporter 2 Low affinity sodium-glucose cotransporter Solute carrier family 5 member 2	-	-	-	-	2
Q4VSI4	-	yes	252870	Usp7	Ubiquitin carboxyl-terminal hydrolase 7 Deubiquitinating enzyme 7 Herpesvirus-associated ubiquitin-specific protease Ubiquitin thioesterase 7 Ubiquitin-specific-processing protease 7	1385527_at	GC	-	GC	-
Q3T024	yes	-	252967	Ropn1l	Ropporin-1-like protein AKAP-associated sperm protein	1457627_x_at	GC	GC	-	-
Q1H5H1	-	yes	258373	Olfr323	Olfactory receptor 323	-	-	-	-	2
D3ZS90	yes	-	258416	Olfr888	Odorant receptor K26 Olfactory receptor MOR162-4 Olfactory receptor Olfr888	-	-	-	-	-
D3ZLI7	yes	-	258477	Olfr197	Olfactory receptor MOR183-3	-	-	-	-	-
Q7TR94	yes	-	258564	Olfr1015	Olfactory receptor 1015 Olfactory receptor Olfr1015	-	-	-	-	-
Q8NH50	yes	-	258866	Olfr1008	Olfactory receptor 1008 Olfactory receptor MOR187-3 Olfactory receptor Olfr1008	-	-	-	-	-
Q8JZK6	yes	-	260296	Trim61	MCG22896, isoform CRA_b RING finger protein 35	-	-	-	-	-
A2VE36	yes	-	260408	Prss45	Inactive serine protease 45 Inactive testis serine protease 5 Trypsin-like protease p98	1456452_at	GC	GC	-	2
Q6P5Z2	yes	-	263803	Pkn3	Protein kinase N3 Protein kinase N3, isoform CRA_b	-	-	-	-	-
B4DID4	yes	-	263876	Spata2	Putative uncharacterized protein Spermatogenesis associated 2	-	-	-	-	2
P10111	-	yes	268373	Ppia	MCG121511, isoform CRA_a Peptidylprolyl isomerase A	-	-	-	-	-
Q9N2I2	yes	-	268591	Serpina5	Putative uncharacterized protein	-	-	-	-	0
A3KN33	yes	-	268780	Egflam	Pikachurin EGF-like, fibronectin type-III and laminin G-like domain-containing protein Nectican	1393433_at	SC	-	SC	2
Q4V8Q1	-	yes	268958	Capn11	Calpain-11 Calcium-activated neutral proteinase 11	-	-	-	-	-
B3KPE6	yes	-	269023	Zfp608	MCG8951, isoform CRA_a Zinc finger protein 608	-	-	-	-	-
P70582	-	yes	269113	Nup54	Nuclear pore complex protein Nup54 54 kDa nucleoporin Nucleoporin Nup54	-	-	-	-	-
P10760	-	yes	269378	Ahcy	S-adenosylhomocysteine hydrolase	-	-	-	-	-
B7ZCR6	yes	-	269401	Znf512b	MCG140111, isoform CRA_b MKIAA1196 protein	-	-	-	-	-
Q96IF9;P55072;Q3ZBT1;P46462	yes	yes	269523	Vcp	Transitional endoplasmic reticulum ATPase 15S Mg(2+)-ATPase p97 subunit Valosin-containing protein	-	-	-	-	-
A4FV09	yes	-	269614	Pank4	Pantothenate kinase 4 Pantothenic acid kinase 4	-	-	-	-	-
B2GUZ3	yes	-	270685	Mthfd1l	Monofunctional C1-tetrahydrofolate synthase, mitochondrial Formyltetrahydrofolate synthetase	1390141_at	SC	-	SC	-
Q8CGM2	yes	-	271209	Rp1l1	MCG56960 Retinitis pigmentosa 1 homolog (Human)-like 1	-	-	-	-	-
Q9Z286	-	yes	271639	Adcy10	Adenylate cyclase 10	1369337_at;1439613_at	GC	GC	GC	-
Q8BLA8	yes	-	277328	Trpa1	Transient receptor potential cation channel subfamily A member 1 Ankyrin-like with transmembrane domains protein 1	-	-	-	-	-
D3ZWZ9	yes	-	277463	Gpr107	Expressed sequence AI790205 G protein-coupled receptor 107	-	-	-	-	-
Q8NEQ6	yes	-	277744	Gm694	Gene model 694, (NCBI) MCG123832 Novel protein	-	-	-	-	-
Q32LN6	yes	-	277773	-	Transmembrane protein ENSP00000340100 homolog	-	-	-	-	-
Q9NSW9	yes	-	277973	Slc9a5	MCG23530 Solute carrier family 9 (Sodium/hydrogen exchanger), member 5	1455760_at	GC	GC	-	-
Q08E66	yes	-	278507	Wfikkn2	WAP, kazal, immunoglobulin, kunitz and NTR domain-containing protein 2 Growth and differentiation factor-associated serum protein 1	-	-	-	-	1
D3ZEQ2	yes	-	278679	Apol7b	Novel protein (5830463C22Rik)	1436271_at	GC	GC	-	-
P59270	yes	-	280645	B3gat2	Galactosylgalactosylxylosylprotein 3-beta-glucuronosyltransferase 2 Beta-1,3-glucuronyltransferase 2 GlcAT-D UDP-glucuronosyltransferase S	-	-	-	-	2
P36953	-	yes	280662	Afm	Afamin Alpha-albumin	1371266_at;1427561_a_at;1427440_a_at	GC	GC	GC	0
Q6I8Q6	yes	-	319173	Hist1h2af	Histone H2A type 1-F	-	-	-	-	-
Q4KLZ4	-	yes	320135	-	Uncharacterized protein C12orf60 homolog	-	-	-	-	-
D3ZSG2	yes	-	320429	Trank1	TPR and ankyrin repeat-containing protein 1 Lupus brain antigen 1	-	-	-	-	3
Q6AY12	-	yes	320635	Cyb5r2	NADH-cytochrome b5 reductase 2	1391430_at	GC	-	GC	-
A5GFW5	yes	-	320664	Cass4	Cas scaffolding protein family member 4	-	-	-	-	-
Q0P597	yes	-	320816	Ankrd16	Ankyrin repeat domain-containing protein 16	-	-	-	-	-
Q5XIM5	yes	-	321022	Cdv3	Protein CDV3 Carnitine deficiency-associated protein 3 Tyrosine-phosphorylated protein 36	-	-	-	-	-
Q3UP23	yes	-	327766	Tmem26	Transmembrane protein 26	-	-	-	-	-
Q8BZS1	yes	-	328561	Apol10b	Apolipoprotein L 10b Putative uncharacterized protein	-	-	-	-	2
Q4V8F7	yes	-	330188	Ccdc63	Coiled-coil domain-containing protein 63	1437090_at	GC	GC	-	-
D3ZZW1	yes	-	330662	Dock1	Dedicator of cytokinesis protein 1 180 kDa protein downstream of CRK	-	-	-	-	-
Q0VC16	yes	-	338366	Mia3	Melanoma inhibitory activity protein 3 Transport and Golgi organization protein 1	-	-	-	-	1
P05065	-	yes	353204	Aldoa	Aldolase A retroprotein 1	-	-	-	-	-
Q6NSQ7	yes	-	353258	Ltv1	Protein LTV1 homolog	-	-	-	-	-
Q7TPA5	-	yes	380780	Serpina11	Putative uncharacterized protein	-	-	-	-	0
Q8C8J0	yes	-	381476	-	Uncharacterized protein C4orf37 homolog	-	-	-	-	-
A2RUW0	yes	-	381538	Gm1027	Uncharacterized protein C1orf175 homolog	-	-	-	-	2
Q62768	-	yes	382018	Unc13a	Protein unc-13 homolog A Munc13-1	-	-	-	-	1
Q4KLH6	-	yes	382090	Kiaa1009	Protein QN1 homolog	1392727_at	GC	-	GC	2
B2GUW9	yes	-	382252	-	Uncharacterized protein CXorf23 homolog	1434910_at	SC	SC	-	-
Q5DTT8	yes	-	385377	Pnma5	Paraneoplastic antigen family 5 Putative uncharacterized protein	-	-	-	-	-
P08934	-	yes	385643	Kng2	HMW kininogen-II	-	-	-	-	0
Q3SZC4	yes	-	386649	Nsfl1c	NSFL1 (P97) cofactor (P47) Putative uncharacterized protein	-	-	-	-	-
Q64550	-	yes	394433	Ugt1a5	UDP glycosyltransferase 1 family polypeptide A5	-	-	-	-	2
Q64550	-	yes	394436	Ugt1a1	UDP glucuronosyltransferase 1 family, polypeptide A1	-	-	-	-	-
Q8NH50	yes	-	404324	Olfr1051	Olfactory receptor 1051 Olfactory receptor Olfr1051	-	-	-	-	-
Q6IG01	-	yes	406220	Krt77	Keratin 77	-	-	-	-	-
Q8NFM5	yes	-	432530	Adcy1	Adenylate cyclase type 1 ATP pyrophosphate-lyase 1 Adenylate cyclase type I Adenylyl cyclase 1 Ca(2+)/calmodulin-activated adenylyl cyclase	-	-	-	-	-
Q3SYK4	yes	-	432677	Vrtn	Vertnin	-	-	-	-	-
Q9XSJ4;P04764	yes	yes	433182	Eno1	Enolase 1, alpha non-neuron MCG115657 MCG17183 Predicted	-	-	-	-	-
Q148D9	yes	-	433375	Creg1	Protein CREG1 Cellular repressor of E1A-stimulated genes 1	1375428_at	SC	-	SC	0
O88656	-	yes	434782	Gm5637	Uncharacterized protein	1386925_at	SC	-	SC	-
Q5VUY2	yes	-	435815	Gm13177	Novel protein similar to arylacetamide deacetylase-like 4 Aadacl4	-	-	-	-	2
Q3UYV8	yes	-	436022	-	UPF0470 protein C19orf51 homolog	-	-	-	-	2
Q792Z1	yes	-	436522	Try10	MCG140784 Trypsin 10 Trypsinogen 10	1415954_at	GC	GC	-	-
Q4QQS8	-	yes	445007	Nup85	Nuclear pore complex protein Nup85 85 kDa nucleoporin FROUNT Nucleoporin Nup85 Pericentrin-1	-	-	-	-	-
Q3U3V8	yes	-	446101	Xrra1	X-ray radiation resistance-associated protein 1	-	-	-	-	-
Q497L3	yes	-	545047	Gm5800	Predicted	-	-	-	-	-
Q3UTC0	yes	-	545662	B020004J07Rik	Novel protein similar to Prame proteins Putative uncharacterized protein	-	-	-	-	-
D3ZL30	yes	-	546071	Mast3	Microtubule-associated serine/threonine-protein kinase 3	-	-	-	-	-
A2A4F1	yes	-	547168	Rhox7	Reproductive homeobox 7	-	-	-	-	-
D3ZUI0	yes	-	619288	Fam71a	Golgi-associated Rab2B interactor-like 4 MCG1029078	1384753_at;1438587_at	GC	GC	GC	-
Q32KP9	yes	-	621832	Nutf2	Nuclear transport factor 2	-	-	-	-	-
Q9N2J2;P36970	yes	yes	625249	Gpx4	Nucleolar phospholipid hydroperoxide glutathione peroxidase	-	-	-	-	1
B1ARV6	yes	-	627009	Gm13125	Novel preferentially expressed antigen in melanoma (Prame) protein	-	-	-	-	-
D3ZGG3	yes	-	639634	Aadacl2	Arylacetamide deacetylase-like 2	-	-	-	-	-
Q3V3K7	yes	-	654821	Gcnt7	Beta-1,3-galactosyl-O-glycosyl-glycoprotein beta-1,6-N-acetylglucosaminyltransferase 7	-	-	-	-	-
A5GFN3	yes	-	664799	Ctcfl	Transcriptional repressor CTCFL Brother of the regulator of imprinted sites CCCTC-binding factor CTCF paralog CTCF-like protein	-	-	-	-	-
Q67ET5	-	yes	667992	Tas2r103	Taste receptor type 2 member 103 Taste receptor family B member 2 Taste receptor type 2 member 10	-	-	-	-	2
Q9CWW9	yes	-	668661	2410002F23Rik	2410002F23Rik protein Putative uncharacterized protein	-	-	-	-	-
A7E2Y1	yes	-	668940	Myh7b	Myosin-7B Myosin cardiac muscle beta chain Myosin heavy chain 7B, cardiac muscle beta isoform	-	-	-	-	2
P08649	-	yes	675521	C4b	Complement C4-B Complement C4 beta chain Complement C4 alpha chain C4a anaphylatoxin Complement C4 gamma chain	-	-	-	-	1
Q8C258	yes	-	791315	Gm9875	Putative uncharacterized protein	-	-	-	-	-
Q8MJN0;Q9D9Q3	yes	-	100039043	1700034I23Rik	Putative uncharacterized protein RIKEN cDNA 1700034I23 gene	-	-	-	-	-
Q2TBK3	yes	-	100039175	Plac9	Placenta-specific protein 9	1384558_at	SC	-	SC	1
Q2TBK3	yes	-	100039246	Plac9	Placenta-specific protein 9	1384558_at	SC	-	SC	1
Q9Y2V2	yes	-	100040232	Carhsp1	Calcium regulated heat stable protein 1 MCG1049436 MCG123718	-	-	-	-	-
P80177;P30904	yes	yes	100040259	Gm16379	MCG50318 Uncharacterized protein	-	-	-	-	2
Q2HJH9	yes	-	100042424	Pdcd5	MCG128907 Programmed cell death 5 Putative uncharacterized protein	-	-	-	-	-
Q5JPB2	yes	-	100043757	Zfp831	Likely orthologue of H. sapiens chromosome 20 open reading frame 174 (C20orf174)	-	-	-	-	-
Q9XSJ4;P04764	yes	yes	100045967	Eno1	Enolase 1, alpha non-neuron MCG115657 MCG17183 Predicted	-	-	-	-	-
P56571	-	yes	100046684	D10Jhu81e	ES1 protein homolog, mitochondrial	-	-	-	-	-
P42069	yes	-	100048845	Cd28	CD28 antigen	-	-	-	-	2
P02091;P11517	-	yes	100503164	Hbb-b1	Beta-globin MCG141340	-	-	-	-	-
Q9XSJ4;P04764	yes	yes	100503183	Eno1	Enolase 1, alpha non-neuron MCG115657 MCG17183 Predicted	-	-	-	-	-
P02091;P11517	-	yes	100503605	Hbb-b1	Beta-globin	-	-	-	-	-
Q3UXI1	yes	-	100503611	Wnt4	Putative uncharacterized protein	-	-	-	-	-
Q3US91	yes	-	100503840	-	Putative uncharacterized protein	-	-	-	-	-
